# Supplementary material for: An Investigation of Ovarian and Adrenal Hormone Activity in Post-Ovulatory Cheetahs (Acinonyx jubatus)
Source: Animals (Basel). 2022 Mar 22;12(7):809. doi: 10.3390/ani12070809 (PMC8996957; doi:10.3390/ani12070809)
Supplement: Supplementary file 1 [file animals-12-00809-s001.zip]

Archive with 2 entries (2 files):
- Table S1 raw fecal hormone data.xlsx
- Table S2 raw urinary hormone data.xlsx
