# Supplementary material for: An Investigation of Ovarian and Adrenal Hormone Activity in Post-Ovulatory Cheetahs (Acinonyx jubatus)
Source: Animals (Basel). 2022 Mar 22;12(7):809. doi: 10.3390/ani12070809 (PMC8996957; doi:10.3390/ani12070809)
Supplement: Supplementary file 1 [file animals-12-00809-s001.zip › Table S1 raw fecal hormone data.xlsx]

## Sheet: Sheet1
individual	condition	facility	age	parity (first cubs?)	cub number	term	day post breeding	progestagen	glucocorticoid	estrogen
zz	pregnant	nzp	three	yes	six	pre	-22	0.46711	0.179906	0.118501
zz	pregnant	nzp	three	yes	six	pre	-19	0.813149	0.0948653	0.113989
zz	pregnant	nzp	three	yes	six	pre	-18	0.753838	0.118139	0.173931
zz	pregnant	nzp	three	yes	six	pre	-17	3.55955	0.424598	0.737294
zz	pregnant	nzp	three	yes	six	pre	-15		0.111929	0.127032
zz	pregnant	nzp	three	yes	six	pre	-14	0.483486	0.129899	0.159415
zz	pregnant	nzp	three	yes	six	pre	-13	1.2755	0.634365	0.20601
zz	pregnant	nzp	three	yes	six	pre	-12	0.373751	0.0646575	0.127817
zz	pregnant	nzp	three	yes	six	pre	-9	1.42218	0.349626	0.260285
zz	pregnant	nzp	three	yes	six	pre	-6	3.32726	0.127343	0.258246
zz	pregnant	nzp	three	yes	six	pre	-5	1.95173	0.214264	0.113528
zz	pregnant	nzp	three	yes	six	pre	-3	2.41125	0.133519	0.414141
zz	pregnant	nzp	three	yes	six	pre	-1	1.30925	0.12657	0.179627
zz	pregnant	nzp	three	yes	six	trimester1	0	2.52187	0.123808	0.486402
zz	pregnant	nzp	three	yes	six	trimester1	1	1.61815	0.509888	0.278455
zz	pregnant	nzp	three	yes	six	trimester1	1	1.31621	0.111948	0.300464
zz	pregnant	nzp	three	yes	six	trimester1	4	1.10172	0.102283	0.259278
zz	pregnant	nzp	three	yes	six	trimester1	4	1.55768	0.171856	0.253829
zz	pregnant	nzp	three	yes	six	trimester1	8	8.71688	0.0959846	0.151343
zz	pregnant	nzp	three	yes	six	trimester1	10	9.13132	0.419925	0.256804
zz	pregnant	nzp	three	yes	six	trimester1	12	27.5708		0.184661
zz	pregnant	nzp	three	yes	six	trimester1	13	32.0867	0.105548	0.293718
zz	pregnant	nzp	three	yes	six	trimester1	18	22.1559	0.246678	0.176994
zz	pregnant	nzp	three	yes	six	trimester1	28	41.7078	0.139566	0.340509
zz	pregnant	nzp	three	yes	six	trimester2	33	38.1113	0.0478326	0.343062
zz	pregnant	nzp	three	yes	six	trimester2	34	58.2826	0.218917	0.576182
zz	pregnant	nzp	three	yes	six	trimester2	37	13.2918	0.0743471	0.202188
zz	pregnant	nzp	three	yes	six	trimester2	41	13.253	0.151755	0.243991
zz	pregnant	nzp	three	yes	six	trimester2	43	30.7783	0.325206	0.297079
zz	pregnant	nzp	three	yes	six	trimester2	48	39.0254	0.121873	0.404594
zz	pregnant	nzp	three	yes	six	trimester2	51	49.1859	0.249984	0.698607
zz	pregnant	nzp	three	yes	six	trimester2	51	12.3499	0.313685	0.487979
zz	pregnant	nzp	three	yes	six	trimester2	54		0.363752	0.767014
zz	pregnant	nzp	three	yes	six	trimester2	60	10.8257	0.259308	0.168231
zz	pregnant	nzp	three	yes	six	trimester3	64	34.4481	0.294229	0.33858
zz	pregnant	nzp	three	yes	six	trimester3	67	22.0252	0.121901	0.190144
zz	pregnant	nzp	three	yes	six	trimester3	68	51.5508	0.306402	0.748562
zz	pregnant	nzp	three	yes	six	trimester3	71	13.0632	0.532321	0.370523
zz	pregnant	nzp	three	yes	six	trimester3	73	23.1519	0.0709643	0.422483
zz	pregnant	nzp	three	yes	six	trimester3	77	33.6514	0.121576	0.610213
zz	pregnant	nzp	three	yes	six	trimester3	86	48.8374	0.204021	0.49603
zz	pregnant	nzp	three	yes	six	trimester3	90	19.2794	0.0972105	0.346454
zz	pregnant	scbi	nine	no	one	pre	-20	0.65897	0.239067	0.275163
zz	pregnant	scbi	nine	no	one	pre	-18	0.668107	0.250169	0.300885
zz	pregnant	scbi	nine	no	one	pre	-14	0.671057	0.230515	0.4642
zz	pregnant	scbi	nine	no	one	pre	-13	0.657587	0.315223	0.314587
zz	pregnant	scbi	nine	no	one	pre	-11	0.759066	0.271328	0.322726
zz	pregnant	scbi	nine	no	one	pre	-10	0.597444	0.228901	0.273034
zz	pregnant	scbi	nine	no	one	pre	-9	0.949758	0.460679	0.44183
zz	pregnant	scbi	nine	no	one	pre	-6	0.584598	0.165583	0.257471
zz	pregnant	scbi	nine	no	one	pre	-5	0.720462	0.395963	0.315377
zz	pregnant	scbi	nine	no	one	pre	-4	0.691188	0.264439	0.23979
zz	pregnant	scbi	nine	no	one	pre	-3	0.715396	0.272324	0.343537
zz	pregnant	scbi	nine	no	one	pre	-2	0.579525	0.267891	0.271631
zz	pregnant	scbi	nine	no	one	pre	-1	0.40673	0.206922	0.28563
zz	pregnant	scbi	nine	no	one	trimester1	0	0.710627	0.211433	0.346775
zz	pregnant	scbi	nine	no	one	trimester1	1		0.263465	0.298217
zz	pregnant	scbi	nine	no	one	trimester1	2	0.513647	0.630137	0.217121
zz	pregnant	scbi	nine	no	one	trimester1	7	27.0054	0.722283	0.353509
zz	pregnant	scbi	nine	no	one	trimester1	8	21.6109	0.201947	0.238007
zz	pregnant	scbi	nine	no	one	trimester1	9	32.5141	0.218767	0.246886
zz	pregnant	scbi	nine	no	one	trimester1	13	22.9198	0.47652	0.291712
zz	pregnant	scbi	nine	no	one	trimester1	14		0.326022	0.373702
zz	pregnant	scbi	nine	no	one	trimester1	15	40.5221	0.332753	0.226317
zz	pregnant	scbi	nine	no	one	trimester1	17	27.0651	0.155392	0.211085
zz	pregnant	scbi	nine	no	one	trimester1	19	49.8393	0.215138	0.296108
zz	pregnant	scbi	nine	no	one	trimester1	22	21.9707	0.474203	0.197343
zz	pregnant	scbi	nine	no	one	trimester1	24	23.6786	0.589749	0.239217
zz	pregnant	scbi	nine	no	one	trimester1	26	31.7568	0.296039	0.351148
zz	pregnant	scbi	nine	no	one	trimester1	28	28.6353	0.327858	0.225096
zz	pregnant	scbi	nine	no	one	trimester1	31	19.0402	0.254	0.211666
zz	pregnant	scbi	nine	no	one	trimester2	32	20.4103	0.299588	0.209556
zz	pregnant	scbi	nine	no	one	trimester2	33	34.6652	0.254306	0.260098
zz	pregnant	scbi	nine	no	one	trimester2	35	40.8398	0.274904	0.296986
zz	pregnant	scbi	nine	no	one	trimester2	36	24.8559	0.23396	0.240449
zz	pregnant	scbi	nine	no	one	trimester2	38	39.5584	0.213063	0.293662
zz	pregnant	scbi	nine	no	one	trimester2	41	21.442	0.20757	0.201119
zz	pregnant	scbi	nine	no	one	trimester2	42	23.0962	0.178178	0.2383
zz	pregnant	scbi	nine	no	one	trimester2	45	15.6675	0.281994	0.211566
zz	pregnant	scbi	nine	no	one	trimester2	46	28.9215	0.2197	0.208276
zz	pregnant	scbi	nine	no	one	trimester2	49	39.6005	0.39612	0.420593
zz	pregnant	scbi	nine	no	one	trimester2	50	10.3834	0.448074	0.222543
zz	pregnant	scbi	nine	no	one	trimester2	52	11.6938	0.257112	0.210501
zz	pregnant	scbi	nine	no	one	trimester2	53	20.4356	0.291546	0.351087
zz	pregnant	scbi	nine	no	one	trimester2	56	14.2949	1.15307	0.27067
zz	pregnant	scbi	nine	no	one	trimester2	57	15.1005	0.392115	0.270353
zz	pregnant	scbi	nine	no	one	trimester2	59	14.0857	0.298346	0.239544
zz	pregnant	scbi	nine	no	one	trimester2	60	15.7228	0.197149	0.21399
zz	pregnant	scbi	nine	no	one	trimester3	63	18.2724	0.214111	0.26599
zz	pregnant	scbi	nine	no	one	trimester3	64	16.73	0.19518	0.341063
zz	pregnant	scbi	nine	no	one	trimester3	66	7.79189	0.121311	0.23876
zz	pregnant	scbi	nine	no	one	trimester3	67	15.6351	0.218044	0.310635
zz	pregnant	scbi	nine	no	one	trimester3	69	11.5077	0.174855	0.123795
zz	pregnant	scbi	nine	no	one	trimester3	72	14.9136	0.281605	0.247443
zz	pregnant	scbi	nine	no	one	trimester3	73	19.9463	0.308648	0.338655
zz	pregnant	scbi	nine	no	one	trimester3	76	6.14478	0.161427	0.137192
zz	pregnant	scbi	nine	no	one	trimester3	77	11.894	0.398895	0.193056
zz	pregnant	scbi	nine	no	one	trimester3	78	14.7598	0.207844	0.206126
zz	pregnant	scbi	nine	no	one	trimester3	80	12.2097	0.394704	0.134553
zz	pregnant	scbi	nine	no	one	trimester3	84	19.612	1.02446	0.274568
zz	pregnant	scbi	nine	no	one	trimester3	85	16.4011	0.890497	0.37948
zz	pregnant	scbi	nine	no	one	trimester3	89	11.4747	0.279042	0.216393
zz	pregnant	scbi	nine	no	one	trimester3	90	13.3428	0.307888	0.199034
zz	pregnant	scbi	nine	no	one	trimester3	91	11.0901	0.591487	0.223419
zz	pregnant	scbi	nine	no	one	trimester3	92	4.07777	0.768264	0.201531
am	pregnant	scbi	five	yes	one	trimester1	1	2.4054	0.920937	1.38875
am	pregnant	scbi	five	yes	one	trimester1	2	2.19409	0.345106	0.234524
am	pregnant	scbi	five	yes	one	trimester1	6	20.1007	0.343634	0.292972
am	pregnant	scbi	five	yes	one	trimester1	9	34.4545	0.666267	0.328234
am	pregnant	scbi	five	yes	one	trimester1	10	57.0113	0.332352	0.353115
am	pregnant	scbi	five	yes	one	trimester1	11	48.2805	0.686402	0.43286
am	pregnant	scbi	five	yes	one	trimester1	12	5.61482	0.397504	0.25486
am	pregnant	scbi	five	yes	one	trimester1	13	90.4494	0.321132	0.388409
am	pregnant	scbi	five	yes	one	trimester1	15	48.629	1.209	0.264743
am	pregnant	scbi	five	yes	one	trimester1	16	62.7204	0.503162	0.402615
am	pregnant	scbi	five	yes	one	trimester1	18	31.94	0.22589	0.282458
am	pregnant	scbi	five	yes	one	trimester1	20	52.8104	0.41418	0.323052
am	pregnant	scbi	five	yes	one	trimester1	22	28.6689	0.325695	0.245629
am	pregnant	scbi	five	yes	one	trimester1	23	23.9906	0.248802	0.151005
am	pregnant	scbi	five	yes	one	trimester1	26	47.2831	0.390505	0.270753
am	pregnant	scbi	five	yes	one	trimester1	27	30.683	0.222018	0.233842
am	pregnant	scbi	five	yes	one	trimester1	29	63.9624	0.494844	0.392404
am	pregnant	scbi	five	yes	one	trimester1	30	36.4765	0.441635	0.200725
am	pregnant	scbi	five	yes	one	trimester2	32	25.6737	0.499127	0.168125
am	pregnant	scbi	five	yes	one	trimester2	34	104.245	0.316097	0.311695
am	pregnant	scbi	five	yes	one	trimester2	35	68.9855	0.393198	0.427594
am	pregnant	scbi	five	yes	one	trimester2	36	28.605	0.494189	0.27322
am	pregnant	scbi	five	yes	one	trimester2	37	48.2799	0.438522	0.337176
am	pregnant	scbi	five	yes	one	trimester2	39	37.7935	0.290186	0.206536
am	pregnant	scbi	five	yes	one	trimester2	40	22.7159	0.411385	0.208525
am	pregnant	scbi	five	yes	one	trimester2	43	45.5471	0.415183	0.334037
am	pregnant	scbi	five	yes	one	trimester2	44	29.1358	1.14434	0.246968
am	pregnant	scbi	five	yes	one	trimester2	45	32.4749	0.522257	0.33376
am	pregnant	scbi	five	yes	one	trimester2	47	18.7647	0.347361	0.21467
am	pregnant	scbi	five	yes	one	trimester2	48	29.4105	0.512313	0.340144
am	pregnant	scbi	five	yes	one	trimester2	51	18.3481	0.833993	0.29153
am	pregnant	scbi	five	yes	one	trimester2	53	23.1091	0.409806	0.273585
am	pregnant	scbi	five	yes	one	trimester2	54	20.0998	1.1553	0.185711
am	pregnant	scbi	five	yes	one	trimester2	57	48.2462	0.469349	0.363585
am	pregnant	scbi	five	yes	one	trimester2	58	23.4645	0.839251	0.200274
am	pregnant	scbi	five	yes	one	trimester2	60	14.4016	0.485055	0.209013
am	pregnant	scbi	five	yes	one	trimester2	61	45.4194	0.492164	0.391964
am	pregnant	scbi	five	yes	one	trimester2	62	31.2383	0.340759	0.279776
am	pregnant	scbi	five	yes	one	trimester3	64	21.6603	0.595076	0.256341
am	pregnant	scbi	five	yes	one	trimester3	65	17.7983	1.02901	0.209094
am	pregnant	scbi	five	yes	one	trimester3	66	32.1872	0.479413	0.389888
am	pregnant	scbi	five	yes	one	trimester3	69	18.9179	0.322343	0.301508
am	pregnant	scbi	five	yes	one	trimester3	74	18.4373	0.630433	0.259752
am	pregnant	scbi	five	yes	one	trimester3	79	9.08894	1.22622	0.310231
am	pregnant	scbi	five	yes	one	trimester3	80	13.5065	0.377316	0.35655
am	pregnant	scbi	five	yes	one	trimester3	82	10.8935	1.78699	0.400033
am	pregnant	scbi	five	yes	one	trimester3	85	11.3751	0.595152	0.239185
am	pregnant	scbi	five	yes	one	trimester3	86	17.0755	0.756039	0.360211
am	pregnant	scbi	five	yes	one	trimester3	88	7.82442	0.550859	0.30578
am	pregnant	scbi	five	yes	one	trimester3	89	7.20108	2.02169	0.361682
am	pregnant	scbi	five	yes	one	trimester3	93	16.9186	0.894209	0.738837
am	pregnant	scbi	five	no	five	trimester1	0	1.16935	1.86388	0.963535
am	pregnant	scbi	five	no	five	trimester1	1	0.726572	0.929202	0.625981
am	pregnant	scbi	five	no	five	trimester1	4	0.85153	0.581601	0.203443
am	pregnant	scbi	five	no	five	trimester1	7	3.90173	0.179661	0.0958419
am	pregnant	scbi	five	no	five	trimester1	9	24.156	1.02685	0.218502
am	pregnant	scbi	five	no	five	trimester1	12	25.0698	0.69119	0.361175
am	pregnant	scbi	five	no	five	trimester1	14	40.8177	0.917818	0.402382
am	pregnant	scbi	five	no	five	trimester1	16	67.1406	1.08123	0.443184
am	pregnant	scbi	five	no	five	trimester1	19	35.127	1.0087	0.277386
am	pregnant	scbi	five	no	five	trimester1	21	55.3279	1.12999	0.387946
am	pregnant	scbi	five	no	five	trimester1	23	35.384	0.650416	0.37072
am	pregnant	scbi	five	no	five	trimester1	26	50.0292	0.658861	0.391506
am	pregnant	scbi	five	no	five	trimester1	29	36.5721	0.791553	0.306241
am	pregnant	scbi	five	no	five	trimester2	33	46.9851	0.411589	0.431088
am	pregnant	scbi	five	no	five	trimester2	35	70.9102	0.602286	0.514131
am	pregnant	scbi	five	no	five	trimester2	36	50.9886	0.71843	0.306206
am	pregnant	scbi	five	no	five	trimester2	39	44.0916	0.541243	0.720528
am	pregnant	scbi	five	no	five	trimester2	41	41.546	0.469946	0.266351
am	pregnant	scbi	five	no	five	trimester2	43	49.7167	0.584043	0.48115
am	pregnant	scbi	five	no	five	trimester2	46	38.255	0.429346	0.415538
am	pregnant	scbi	five	no	five	trimester2	48	58.5507	0.394537	0.447822
am	pregnant	scbi	five	no	five	trimester2	50	52.366	0.691621	0.272218
am	pregnant	scbi	five	no	five	trimester2	53	24.2653	0.500775	0.3009
am	pregnant	scbi	five	no	five	trimester2	56	34.9962	0.382977	0.211062
am	pregnant	scbi	five	no	five	trimester2	57	52.2479	1.0864	0.498003
am	pregnant	scbi	five	no	five	trimester2	59	31.7985	0.353978	0.312029
am	pregnant	scbi	five	no	five	trimester3	62	23.5373	0.963412	0.203467
am	pregnant	scbi	five	no	five	trimester3	64	38.5351	0.422952	0.342835
am	pregnant	scbi	five	no	five	trimester3	69	36.115	1.16325	0.388134
am	pregnant	scbi	five	no	five	trimester3	71	24.737	0.68538	0.303734
am	pregnant	scbi	five	no	five	trimester3	74	16.0122	0.313983	0.380179
am	pregnant	scbi	five	no	five	trimester3	77	28.0181	0.473393	0.228
am	pregnant	scbi	five	no	five	trimester3	80	21.4343	0.643489	0.331749
am	pregnant	scbi	five	no	five	trimester3	83	21.9762	0.307666	0.339453
am	pregnant	scbi	five	no	five	trimester3	85	20.8785	1.04548	0.491918
am	pregnant	scbi	seven	no	five	trimester1	1	0.880055		0.638546
am	pregnant	scbi	seven	no	five	trimester1	4	3.06628		0.275757
am	pregnant	scbi	seven	no	five	trimester1	7	7.58955		0.353077
am	pregnant	scbi	seven	no	five	trimester1	11	20.4821		0.318392
am	pregnant	scbi	seven	no	five	trimester1	15	37.0947		0.233438
am	pregnant	scbi	seven	no	five	trimester1	18	72.0009		0.340155
am	pregnant	scbi	seven	no	five	trimester1	22	100.534		0.465276
am	pregnant	scbi	seven	no	five	trimester1	25	84.1566		0.29172
am	pregnant	scbi	seven	no	five	trimester1	28	328.31		0.65668
am	pregnant	scbi	seven	no	five	trimester2	32	48.9963		0.329114
am	pregnant	scbi	seven	no	five	trimester2	36	72.5079		0.439099
am	pregnant	scbi	seven	no	five	trimester2	39	92.0748		0.351314
am	pregnant	scbi	seven	no	five	trimester2	43	92.9025		0.403587
am	pregnant	scbi	seven	no	five	trimester2	48	45.6493		0.345348
am	pregnant	scbi	seven	no	five	trimester2	52	78.6176		0.411506
am	pregnant	scbi	seven	no	five	trimester2	54	51.3061		0.333348
am	pregnant	scbi	seven	no	five	trimester2	57	139.991		0.898352
am	pregnant	scbi	seven	no	five	trimester2	60	53.4525		0.256086
am	pregnant	scbi	seven	no	five	trimester3	63	59.5893		0.469644
am	pregnant	scbi	seven	no	five	trimester3	64	37.6494		0.282852
am	pregnant	scbi	seven	no	five	trimester3	68	32.4593		0.367779
am	pregnant	scbi	seven	no	five	trimester3	71	54.4053		0.561019
am	pregnant	scbi	seven	no	five	trimester3	74	47.1542		0.367655
am	pregnant	scbi	seven	no	five	trimester3	78	42.0326		0.801718
am	pregnant	scbi	seven	no	five	trimester3	82	28.7635		0.310553
am	pregnant	scbi	seven	no	five	trimester3	86	42.6791		0.492448
am	pregnant	scbi	seven	no	five	trimester3	88	41.281		0.364979
al	pregnant	scbi	four	yes	four	trimester1	0	0.570945	0.197616	0.209183
al	pregnant	scbi	four	yes	four	trimester1	1	0.438355	0.766264	0.191015
al	pregnant	scbi	four	yes	four	trimester1	3	1.01935	0.921772	0.148337
al	pregnant	scbi	four	yes	four	trimester1	5	4.90042	0.177065	0.097467
al	pregnant	scbi	four	yes	four	trimester1	7	13.4734	0.432496	0.11028
al	pregnant	scbi	four	yes	four	trimester1	9	25.2255	0.310892	0.255493
al	pregnant	scbi	four	yes	four	trimester1	12	22.0365	0.456978	0.201832
al	pregnant	scbi	four	yes	four	trimester1	14	36.515	0.232368	0.214626
al	pregnant	scbi	four	yes	four	trimester1	17	33.0682	0.161813	0.135474
al	pregnant	scbi	four	yes	four	trimester1	19	24.719	0.176674	0.150006
al	pregnant	scbi	four	yes	four	trimester1	21	31.0485	0.433493	0.175357
al	pregnant	scbi	four	yes	four	trimester1	24	44.7693	0.733914	0.206869
al	pregnant	scbi	four	yes	four	trimester1	26	27.4454	0.49752	0.178103
al	pregnant	scbi	four	yes	four	trimester1	28	34.9698	1.29727	0.180105
al	pregnant	scbi	four	yes	four	trimester1	31	42.2868	0.280403	0.123159
al	pregnant	scbi	four	yes	four	trimester2	33	28.808	0.514791	0.163567
al	pregnant	scbi	four	yes	four	trimester2	35	49.0584	0.444592	0.243489
al	pregnant	scbi	four	yes	four	trimester2	38	34.2726	0.69288	0.210489
al	pregnant	scbi	four	yes	four	trimester2	40	49.7869	0.440539	0.241391
al	pregnant	scbi	four	yes	four	trimester2	42	36.7046	0.279108	0.177429
al	pregnant	scbi	four	yes	four	trimester2	45	64.5094	1.04703	0.615386
al	pregnant	scbi	four	yes	four	trimester2	47	40.6557	0.666467	0.216095
al	pregnant	scbi	four	yes	four	trimester2	49	43.7157	0.630811	0.300753
al	pregnant	scbi	four	yes	four	trimester2	52	40.0501	0.60997	0.195513
al	pregnant	scbi	four	yes	four	trimester2	54	27.3363	0.200671	0.259798
al	pregnant	scbi	four	yes	four	trimester2	56	34.5575	0.406403	0.382748
al	pregnant	scbi	four	yes	four	trimester2	59	29.3665	0.336757	0.369741
al	pregnant	scbi	four	yes	four	trimester2	61	25.0266	0.340696	0.26977
al	pregnant	scbi	four	yes	four	trimester3	63	26.4254	0.301281	0.32166
al	pregnant	scbi	four	yes	four	trimester3	65	34.377	0.453969	0.495592
al	pregnant	scbi	four	yes	four	trimester3	67	38.9344	0.587363	0.555708
al	pregnant	scbi	four	yes	four	trimester3	70	41.3001	0.349349	0.674646
al	pregnant	scbi	four	yes	four	trimester3	73	57.1546	0.613737	1.00555
al	pregnant	scbi	four	yes	four	trimester3	75	19.5838	0.294809	0.42642
al	pregnant	scbi	four	yes	four	trimester3	77	27.0404	0.304595	0.475686
al	pregnant	scbi	four	yes	four	trimester3	80	26.3903	0.685867	0.708888
al	pregnant	scbi	four	yes	four	trimester3	82	28.3166	0.665608	0.683236
al	pregnant	scbi	four	yes	four	trimester3	84	21.7515	0.326272	0.288592
al	pregnant	scbi	four	yes	four	trimester3	87	25.2577	0.332365	0.442772
al	pregnant	scbi	four	yes	four	trimester3	89	24.3266	0.321251	0.653996
al	pregnant	scbi	four	yes	four	trimester3	91	22.2383	0.515277	0.43324
al	pregnant	scbi	four	yes	four	trimester3	93	17.4646	0.355049	0.549366
mt	pregnant	scbi	three	yes	seven	pre	-10	0.633396		0.323878
mt	pregnant	scbi	three	yes	seven	pre	-7	0.918744		0.555485
mt	pregnant	scbi	three	yes	seven	pre	-5	0.258481		0.175669
mt	pregnant	scbi	three	yes	seven	pre	-3	0.350735		0.266307
mt	pregnant	scbi	three	yes	seven	pre	-1	1.56425		0.395283
mt	pregnant	scbi	three	yes	seven	trimester1	0	0.657668		0.367357
mt	pregnant	scbi	three	yes	seven	trimester1	2	0.33066		0.123126
mt	pregnant	scbi	three	yes	seven	trimester1	4	4.49789		0.269519
mt	pregnant	scbi	three	yes	seven	trimester1	5	4.22242		0.283445
mt	pregnant	scbi	three	yes	seven	trimester1	7	21.6227		0.322767
mt	pregnant	scbi	three	yes	seven	trimester1	8	32.1144		0.505087
mt	pregnant	scbi	three	yes	seven	trimester1	9	16.2533		0.1453
mt	pregnant	scbi	three	yes	seven	trimester1	10	18.0082		0.199953
mt	pregnant	scbi	three	yes	seven	trimester1	14	20.048		0.232075
mt	pregnant	scbi	three	yes	seven	trimester1	17	24.5411		0.196919
mt	pregnant	scbi	three	yes	seven	trimester1	21	21.0128		0.209875
mt	pregnant	scbi	three	yes	seven	trimester1	26	25.7173		0.136583
mt	pregnant	scbi	three	yes	seven	trimester1	28	37.9449		0.242635
mt	pregnant	scbi	three	yes	seven	trimester1	31	21.7469		0.136952
mt	pregnant	scbi	three	yes	seven	trimester2	37	41.5404		0.276631
mt	pregnant	scbi	three	yes	seven	trimester2	38	32.0052		0.148514
mt	pregnant	scbi	three	yes	seven	trimester2	41	39.4676		0.327459
mt	pregnant	scbi	three	yes	seven	trimester2	45	26.4357		0.156105
mt	pregnant	scbi	three	yes	seven	trimester2	49	74.6618		0.55236
mt	pregnant	scbi	three	yes	seven	trimester2	53	35.389		0.267527
mt	pregnant	scbi	three	yes	seven	trimester2	56	84.7733		0.725068
mt	pregnant	scbi	three	yes	seven	trimester2	60	16.261		0.175881
mt	pregnant	scbi	three	yes	seven	trimester3	63	18.859		0.246256
mt	pregnant	scbi	three	yes	seven	trimester3	67	18.1918		0.274203
mt	pregnant	scbi	three	yes	seven	trimester3	70	15.7698		0.330462
mt	pregnant	scbi	three	yes	seven	trimester3	74	14.9656		0.381445
mt	pregnant	scbi	three	yes	seven	trimester3	77	44.6388		0.520519
mt	pregnant	scbi	three	yes	seven	trimester3	81	17.0008		0.292193
mt	pregnant	scbi	three	yes	seven	trimester3	84	19.0906		0.300958
mt	pregnant	scbi	three	yes	seven	trimester3	87	13.368		0.197992
mt	pregnant	scbi	three	yes	seven	trimester3	90	14.5039		0.424248
mt	pregnant	scbi	three	yes	seven	trimester3	91	18.0701		0.364631
tm	pregnant	nzp	four	yes	four	trimester1	2	0.57744	0.123068	0.139782
tm	pregnant	nzp	four	yes	four	trimester1	4	1.88774	0.190944	0.0886644
tm	pregnant	nzp	four	yes	four	trimester1	6	5.71131	0.222619	0.204281
tm	pregnant	nzp	four	yes	four	trimester1	9	16.0419	0.234399	0.24915
tm	pregnant	nzp	four	yes	four	trimester1	13	35.9205	0.178301	0.218279
tm	pregnant	nzp	four	yes	four	trimester1	16	13.9742	0.141573	0.198047
tm	pregnant	nzp	four	yes	four	trimester1	18	22.89	0.12762	0.161202
tm	pregnant	nzp	four	yes	four	trimester1	25	22.9643	0.0947846	0.184361
tm	pregnant	nzp	four	yes	four	trimester1	28	26.9168	0.138033	0.254202
tm	pregnant	nzp	four	yes	four	trimester1	30	39.179	0.183584	0.363687
tm	pregnant	nzp	four	yes	four	trimester2	33	11.262	0.19626	0.220191
tm	pregnant	nzp	four	yes	four	trimester2	37	19.052	0.494468	0.450003
tm	pregnant	nzp	four	yes	four	trimester2	39	20.1924	0.140935	0.309611
tm	pregnant	nzp	four	yes	four	trimester2	41	22.6954	0.242171	0.256355
tm	pregnant	nzp	four	yes	four	trimester2	43	23.0281	0.217637	0.256662
tm	pregnant	nzp	four	yes	four	trimester2	48	19.3095	0.418728	0.485824
tm	pregnant	nzp	four	yes	four	trimester2	54	79.0859	0.220643	0.216786
tm	pregnant	nzp	four	yes	four	trimester2	57	17.2904	0.201051	0.291932
tm	pregnant	nzp	four	yes	four	trimester2	60	18.1418	0.326694	0.570265
tm	pregnant	nzp	four	yes	four	trimester3	63	16.911	0.259584	0.283033
tm	pregnant	nzp	four	yes	four	trimester3	66	17.5191	0.236014	0.4969
tm	pregnant	nzp	four	yes	four	trimester3	70	18.636	0.177924	0.956875
tm	pregnant	nzp	four	yes	four	trimester3	72	28.032	0.582358	0.409017
tm	pregnant	nzp	four	yes	four	trimester3	76	19.0539	0.238558	0.450833
tm	pregnant	nzp	four	yes	four	trimester3	78	15.7044	0.524272	0.850901
tm	pregnant	nzp	four	yes	four	trimester3	80	29.9506	0.510968	0.247305
tm	pregnant	nzp	four	yes	four	trimester3	84	9.621	0.232019	0.303864
tm	pregnant	nzp	four	yes	four	trimester3	87	7.27632	0.296075
nk	pregnant	wocc	five	yes	one	pre	-13	0.892596	1.10626	0.19815
nk	pregnant	wocc	five	yes	one	pre	-12	0.96148	0.121803	0.0924152
nk	pregnant	wocc	five	yes	one	pre	-11	0.876272	0.902191	0.136781
nk	pregnant	wocc	five	yes	one	pre	-10	0.476511	0.356226	0.126652
nk	pregnant	wocc	five	yes	one	pre	-9	0.986106	0.178874	0.172415
nk	pregnant	wocc	five	yes	one	pre	-8	0.99653	0.273268	0.171221
nk	pregnant	wocc	five	yes	one	pre	-7	0.945719	2.77476	0.174815
nk	pregnant	wocc	five	yes	one	pre	-6	0.927517	0.11464	0.270681
nk	pregnant	wocc	five	yes	one	pre	-5	0.460639	0.0902716	0.246391
nk	pregnant	wocc	five	yes	one	pre	-4	0.660488	0.105164	0.306709
nk	pregnant	wocc	five	yes	one	pre	-3	0.379558	0.112184	0.341825
nk	pregnant	wocc	five	yes	one	pre	-2	0.501958	0.107534	0.411673
nk	pregnant	wocc	five	yes	one	pre	-1	0.574122	0.105497	0.362373
nk	pregnant	wocc	five	yes	one	trimester1	0	0.457689	0.099349	0.584926
nk	pregnant	wocc	five	yes	one	trimester1	1	0.895271	0.157986	0.502398
nk	pregnant	wocc	five	yes	one	trimester1	2	1.14072	0.126522	0.163152
nk	pregnant	wocc	five	yes	one	trimester1	3	0.560832	1.30296	0.166762
nk	pregnant	wocc	five	yes	one	trimester1	4	1.51703	1.89988	0.20609
nk	pregnant	wocc	five	yes	one	trimester1	5	11.5323	0.235861	0.22505
nk	pregnant	wocc	five	yes	one	trimester1	6	7.72942	1.06399	0.167024
nk	pregnant	wocc	five	yes	one	trimester1	8	37.0846	0.116403	0.258862
nk	pregnant	wocc	five	yes	one	trimester1	9	24.5341	0.145482	0.200249
nk	pregnant	wocc	five	yes	one	trimester1	10	47.1143	0.158308	0.273953
nk	pregnant	wocc	five	yes	one	trimester1	12	30.2875	0.957237	0.1416
nk	pregnant	wocc	five	yes	one	trimester1	15	5.45464	1.24118	0.119817
nk	pregnant	wocc	five	yes	one	trimester1	17	66.1367	0.336245	0.318664
nk	pregnant	wocc	five	yes	one	trimester1	19	103.464	0.216553	0.39824
nk	pregnant	wocc	five	yes	one	trimester1	22	95.1733	0.137964	0.34082
nk	pregnant	wocc	five	yes	one	trimester1	24	82.083	0.114485	0.293188
nk	pregnant	wocc	five	yes	one	trimester1	26	103.243	0.164572	0.320103
nk	pregnant	wocc	five	yes	one	trimester1	29	94.518	0.104712	0.278135
nk	pregnant	wocc	five	yes	one	trimester2	34	90.6081	0.131445	0.443468
nk	pregnant	wocc	five	yes	one	trimester2	36	80.1454	1.4988	0.389847
nk	pregnant	wocc	five	yes	one	trimester2	39	92.1278	0.26315	0.32736
nk	pregnant	wocc	five	yes	one	trimester2	42	74.0323	0.146487	0.268073
nk	pregnant	wocc	five	yes	one	trimester2	45	89.7981	0.539241	0.340794
nk	pregnant	wocc	five	yes	one	trimester2	48	49.7153	0.151125	0.301256
nk	pregnant	wocc	five	yes	one	trimester2	51	45.7029	0.347808	0.457249
nk	pregnant	wocc	five	yes	one	trimester2	55	45.9762	0.460144	0.381844
nk	pregnant	wocc	five	yes	one	trimester2	57	56.7498	0.133705	0.832537
nk	pregnant	wocc	five	yes	one	trimester2	60	45.7573	0.304632	0.467286
nk	pregnant	wocc	five	yes	one	trimester3	63	77.2544	0.157503	0.54823
nk	pregnant	wocc	five	yes	one	trimester3	66	56.8194	1.94004	0.501847
nk	pregnant	wocc	five	yes	one	trimester3	69	41.6575	0.362872	0.477306
nk	pregnant	wocc	five	yes	one	trimester3	72	42.0859	0.295397	0.802111
nk	pregnant	wocc	five	yes	one	trimester3	76	52.9406	0.309404	0.645239
nk	pregnant	wocc	five	yes	one	trimester3	78	33.1652	0.396453	0.348425
nk	pregnant	wocc	five	yes	one	trimester3	81	43.3489	0.216041	0.518516
nk	pregnant	wocc	five	yes	one	trimester3	84	40.7964	0.152667	0.278421
nk	pregnant	wocc	five	yes	one	trimester3	87	41.982	0.287027	0.231114
nk	pregnant	wocc	five	yes	one	trimester3	90	34.8124	1.58321	0.188891
nk	pregnant	wocc	five	yes	one	trimester3	91	24.3851	1.20135	0.27954
nk	pregnant	wocc	seven	no	three	pre	-15	2.89324	0.217381	0.399806
nk	pregnant	wocc	seven	no	three	pre	-14	2.11719	0.402243	0.400147
nk	pregnant	wocc	seven	no	three	pre	-13	1.6672	0.611726	0.368954
nk	pregnant	wocc	seven	no	three	pre	-12	3.62955	0.48745	0.765917
nk	pregnant	wocc	seven	no	three	pre	-10	3.01741	0.451194	0.369462
nk	pregnant	wocc	seven	no	three	pre	-9	6.55624	0.856756	0.319708
nk	pregnant	wocc	seven	no	three	pre	-8	1.45208	0.650938	0.520509
nk	pregnant	wocc	seven	no	three	pre	-7	4.27013	0.261546	0.420869
nk	pregnant	wocc	seven	no	three	pre	-6	6.97058	0.822663	0.689469
nk	pregnant	wocc	seven	no	three	pre	-5	0.710573	0.61045	0.278528
nk	pregnant	wocc	seven	no	three	pre	-4	4.12413	0.345776	0.274443
nk	pregnant	wocc	seven	no	three	pre	-3	3.57105	0.506338	0.202697
nk	pregnant	wocc	seven	no	three	pre	-2	2.64176	0.330472	0.363183
nk	pregnant	wocc	seven	no	three	pre	-1	1.96033	0.297109	0.367816
nk	pregnant	wocc	seven	no	three	trimester1	0	1.6248	0.312045	0.765585
nk	pregnant	wocc	seven	no	three	trimester1	1	1.04883	0.680049	0.516938
nk	pregnant	wocc	seven	no	three	trimester1	2	0.764125	0.317327	0.144534
nk	pregnant	wocc	seven	no	three	trimester1	3	1.75281	0.368079	0.342906
nk	pregnant	wocc	seven	no	three	trimester1	4	4.34606	0.265582	0.185307
nk	pregnant	wocc	seven	no	three	trimester1	5	6.15167	0.244411	0.198746
nk	pregnant	wocc	seven	no	three	trimester1	6	10.5347	0.285843	0.245323
nk	pregnant	wocc	seven	no	three	trimester1	7	16.5618	0.88788	0.260332
nk	pregnant	wocc	seven	no	three	trimester1	8	30.7025	0.353021	0.260141
nk	pregnant	wocc	seven	no	three	trimester1	9	20.0419	0.399097	0.53114
nk	pregnant	wocc	seven	no	three	trimester1	10	36.0515	0.341071	0.228502
nk	pregnant	wocc	seven	no	three	trimester1	11	19.6545	0.368071	0.218614
nk	pregnant	wocc	seven	no	three	trimester1	12	50.3465	0.510249	0.504866
nk	pregnant	wocc	seven	no	three	trimester1	13	30.4007	1.09059	0.245036
nk	pregnant	wocc	seven	no	three	trimester1	14	46.9502	1.52108	0.397498
nk	pregnant	wocc	seven	no	three	trimester1	16	46.8706	0.301185	0.189543
nk	pregnant	wocc	seven	no	three	trimester1	18	34.2002	0.243616	0.255849
nk	pregnant	wocc	seven	no	three	trimester1	20	24.8687	0.179978	0.189844
nk	pregnant	wocc	seven	no	three	trimester1	22	61.4346	0.430369	0.362447
nk	pregnant	wocc	seven	no	three	trimester1	24	56.1052	0.441643	0.251242
nk	pregnant	wocc	seven	no	three	trimester1	26	49.9066	0.43716	0.294857
nk	pregnant	wocc	seven	no	three	trimester1	28	62.2881	0.498625	0.356417
nk	pregnant	wocc	seven	no	three	trimester1	30	87.5385	0.448047	0.509412
nk	pregnant	wocc	seven	no	three	trimester2	34	60.8187	0.388493	0.42359
nk	pregnant	wocc	seven	no	three	trimester2	38	56.8926	0.514329	0.320134
nk	pregnant	wocc	seven	no	three	trimester2	42	44.2329	0.335454	0.470153
nk	pregnant	wocc	seven	no	three	trimester2	47	46.5043	0.61196	0.324996
nk	pregnant	wocc	seven	no	three	trimester2	50	67.4399	0.49455	0.550935
nk	pregnant	wocc	seven	no	three	trimester2	54	49.6984	0.475744	0.606147
nk	pregnant	wocc	seven	no	three	trimester2	58	52.6555	0.487149	0.71142
nk	pregnant	wocc	seven	no	three	trimester2	62	35.4886	0.523158	0.952721
nk	pregnant	wocc	seven	no	three	trimester3	66	28.5265	0.419591	4.4496
nk	pregnant	wocc	seven	no	three	trimester3	70	24.3054	0.305655	0.490702
nk	pregnant	wocc	seven	no	three	trimester3	74	33.7383	0.250917	0.784577
nk	pregnant	wocc	seven	no	three	trimester3	78	29.3096	0.645695	0.957016
nk	pregnant	wocc	seven	no	three	trimester3	82	23.5176	0.484227	0.862448
nk	pregnant	wocc	seven	no	three	trimester3	84	26.0231	0.646355	0.719132
nk	pregnant	wocc	seven	no	three	trimester3	85	26.3018	0.327531	0.5232
nk	pregnant	wocc	seven	no	three	trimester3	86	24.9215	0.363769	0.563582
nk	pregnant	wocc	seven	no	three	trimester3	87	31.1901	0.772063	0.742574
nk	pregnant	wocc	seven	no	three	trimester3	88	18.9146	2.21777	1.15776
nk	pregnant	wocc	seven	no	three	trimester3	89	24.7383	2.9915	0.693831
nk	pregnant	wocc	seven	no	three	trimester3	90	7.87972	1.55589	0.817345
nk	pregnant	wocc	seven	no	three	trimester3	91	20.7862	4.12142	0.833116
nk	pregnant	wocc	seven	no	three	trimester3	93	17.266	3.56126	0.909272
nk	pregnant	wocc	eight	no	five	pre	-5	2.61554	0.201076	0.261408
nk	pregnant	wocc	eight	no	five	pre	-4	3.14126	0.229415	0.284515
nk	pregnant	wocc	eight	no	five	pre	-3	4.86097	0.379278	0.303729
nk	pregnant	wocc	eight	no	five	pre	-2	2.53422	0.692246	0.304701
nk	pregnant	wocc	eight	no	five	pre	-1	2.00583	0.291279	0.301233
nk	pregnant	wocc	eight	no	five	trimester1	0	1.06643	0.329772	0.204794
nk	pregnant	wocc	eight	no	five	trimester1	1	1.10647	0.423465	0.10454
nk	pregnant	wocc	eight	no	five	trimester1	2	1.13291	0.413717	0.218381
nk	pregnant	wocc	eight	no	five	trimester1	3	1.08934	0.232692	0.21665
nk	pregnant	wocc	eight	no	five	trimester1	4	3.69049	0.296826	0.287406
nk	pregnant	wocc	eight	no	five	trimester1	6	7.53855	0.274997	0.450091
nk	pregnant	wocc	eight	no	five	trimester1	7	13.5735	0.388428	0.385045
nk	pregnant	wocc	eight	no	five	trimester1	8	4.41287	0.246112	0.274039
nk	pregnant	wocc	eight	no	five	trimester1	9	19.2655	0.340664	0.208582
nk	pregnant	wocc	eight	no	five	trimester1	10	43.871	0.347872	0.267838
nk	pregnant	wocc	eight	no	five	trimester1	11	11.0919	0.13435	0.418244
nk	pregnant	wocc	eight	no	five	trimester1	12	14.8848	0.203751	0.234793
nk	pregnant	wocc	eight	no	five	trimester1	13	23.6313	0.266902	0.196336
nk	pregnant	wocc	eight	no	five	trimester1	14	36.8895	0.190382	0.267338
nk	pregnant	wocc	eight	no	five	trimester1	15	28.0964	0.240589	0.24378
nk	pregnant	wocc	eight	no	five	trimester1	17	14.2446	0.169904	0.174715
nk	pregnant	wocc	eight	no	five	trimester1	18	29.1902	0.26784	0.435958
nk	pregnant	wocc	eight	no	five	trimester1	20	30.8508	0.327483	0.326542
nk	pregnant	wocc	eight	no	five	trimester1	22	36.492	0.53439	0.393832
nk	pregnant	wocc	eight	no	five	trimester1	24	8.61438	0.0775999	0.176982
nk	pregnant	wocc	eight	no	five	trimester1	25	41.6043	0.53292	0.348608
nk	pregnant	wocc	eight	no	five	trimester1	26	25.0907	1.38203	0.196946
nk	pregnant	wocc	eight	no	five	trimester1	27	41.2413	0.204827	0.289183
nk	pregnant	wocc	eight	no	five	trimester1	29		0.483447	0.343914
nk	pregnant	wocc	eight	no	five	trimester1	31	45.7342	0.224824	0.276723
nk	pregnant	wocc	eight	no	five	trimester2	32	52.8656	0.379229	0.400103
nk	pregnant	wocc	eight	no	five	trimester2	34	36.5017	0.508819	0.192705
nk	pregnant	wocc	eight	no	five	trimester2	35	51.7315	0.330208	0.178235
nk	pregnant	wocc	eight	no	five	trimester2	36	57.342	0.321987	0.2994
nk	pregnant	wocc	eight	no	five	trimester2	37	38.8554	0.328203	0.266821
nk	pregnant	wocc	eight	no	five	trimester2	38	32.8858	0.673736	0.249202
nk	pregnant	wocc	eight	no	five	trimester2	39	18.6275	0.846807	0.102423
nk	pregnant	wocc	eight	no	five	trimester2	40	48.0509	0.324227	0.242263
nk	pregnant	wocc	eight	no	five	trimester2	41	47.089	0.531477	0.555206
nk	pregnant	wocc	eight	no	five	trimester2	42	60.6365	0.412843	0.425556
nk	pregnant	wocc	eight	no	five	trimester2	43	103.872	0.757093	0.408106
nk	pregnant	wocc	eight	no	five	trimester2	44	26.5261	0.731151	0.168134
nk	pregnant	wocc	eight	no	five	trimester2	45	128.484	0.390197	0.365874
nk	pregnant	wocc	eight	no	five	trimester2	46	57.6658	0.49737	0.40266
nk	pregnant	wocc	eight	no	five	trimester2	47	67.5136	0.489674	0.324137
nk	pregnant	wocc	eight	no	five	trimester2	48	108.464	0.727071	0.397006
nk	pregnant	wocc	eight	no	five	trimester2	49	40.3421	0.540685	0.258496
nk	pregnant	wocc	eight	no	five	trimester2	50	70.0662	0.989446	0.292021
nk	pregnant	wocc	eight	no	five	trimester2	51	46.111	0.836575	0.284681
nk	pregnant	wocc	eight	no	five	trimester2	52	65.0337	0.453697	0.481848
nk	pregnant	wocc	eight	no	five	trimester2	53	34.3648	0.317867	0.202663
nk	pregnant	wocc	eight	no	five	trimester2	55	55.4896	0.356572	0.324341
nk	pregnant	wocc	eight	no	five	trimester2	56	50.0605	0.415917	0.45108
nk	pregnant	wocc	eight	no	five	trimester2	57	54.5647	0.322364	0.305643
nk	pregnant	wocc	eight	no	five	trimester2	58	64.5375	0.271744	0.344791
nk	pregnant	wocc	eight	no	five	trimester2	59	73.7778	0.316576	0.407078
nk	pregnant	wocc	eight	no	five	trimester2	60	20.1889	0.252309	0.48152
nk	pregnant	wocc	eight	no	five	trimester2	62	68.3914	0.434102	0.720532
nk	pregnant	wocc	eight	no	five	trimester3	63	55.3291	0.571359	0.468615
nk	pregnant	wocc	eight	no	five	trimester3	64	51.2186	1.40073	0.282616
nk	pregnant	wocc	eight	no	five	trimester3	65	57.1013	0.660386	0.71476
nk	pregnant	wocc	eight	no	five	trimester3	66	43.4942	0.35265	0.510089
nk	pregnant	wocc	eight	no	five	trimester3	67	32.8145	0.304623	0.328871
nk	pregnant	wocc	eight	no	five	trimester3	68	104.855	0.577038	0.189194
nk	pregnant	wocc	eight	no	five	trimester3	69	37.9361	0.457241	0.72483
nk	pregnant	wocc	eight	no	five	trimester3	71	28.2198	0.35499	0.584155
nk	pregnant	wocc	eight	no	five	trimester3	72	32.4621	0.677454	0.324685
nk	pregnant	wocc	eight	no	five	trimester3	73	28.5202	0.2838	0.411701
nk	pregnant	wocc	eight	no	five	trimester3	74	28.4482	0.496159	0.309592
nk	pregnant	wocc	eight	no	five	trimester3	75	54.2363	0.6305	0.80587
nk	pregnant	wocc	eight	no	five	trimester3	76	42.2034	0.274645	0.364719
nk	pregnant	wocc	eight	no	five	trimester3	77	35.2888	0.519694	0.304782
nk	pregnant	wocc	eight	no	five	trimester3	78	30.0622	0.474269	0.355637
nk	pregnant	wocc	eight	no	five	trimester3	79	26.0985	0.352397	0.314631
nk	pregnant	wocc	eight	no	five	trimester3	80	34.8274	0.873224	0.431562
nk	pregnant	wocc	eight	no	five	trimester3	81	51.7536	0.505972	0.632853
nk	pregnant	wocc	eight	no	five	trimester3	82	34.7617	0.395033	0.37525
nk	pregnant	wocc	eight	no	five	trimester3	83	28.3937	0.651918	0.383619
nk	pregnant	wocc	eight	no	five	trimester3	84	68.1945	0.877227	0.876761
nk	pregnant	wocc	eight	no	five	trimester3	85	40.2341	0.547974	0.291757
nk	pregnant	wocc	eight	no	five	trimester3	86	14.951	0.692342	0.313503
nk	pregnant	wocc	eight	no	five	trimester3	87	41.8001	0.70829	0.470311
nk	pregnant	wocc	eight	no	five	trimester3	88	18.325	1.39639	0.240109
nk	pregnant	wocc	eight	no	five	trimester3	89	31.1993	4.00438	0.38672
nk	pregnant	wocc	eight	no	five	trimester3	90	15.617	3.73247	0.197312
nk	pregnant	wocc	eight	no	five	trimester3	91	7.04306	1.18076	0.167285
nk	pregnant	wocc	eight	no	five	trimester3	92	20.3345	1.74851	0.26618
pg	pregnant	wocc	six	no	one	pre	-14	0.820312	0.363354	0.168768
pg	pregnant	wocc	six	no	one	pre	-13	3.29228	0.240428	0.19196
pg	pregnant	wocc	six	no	one	pre	-12	0.984245	0.634473	0.268024
pg	pregnant	wocc	six	no	one	pre	-11	0.531119	0.932652	0.203078
pg	pregnant	wocc	six	no	one	pre	-10	0.667216	0.263191	0.252758
pg	pregnant	wocc	six	no	one	pre	-9	0.797116	0.868595	0.192864
pg	pregnant	wocc	six	no	one	pre	-8	6.32483	0.477491	0.223798
pg	pregnant	wocc	six	no	one	pre	-7	0.741084	0.194505	0.232549
pg	pregnant	wocc	six	no	one	pre	-6	0.986132	0.290943	0.2884
pg	pregnant	wocc	six	no	one	pre	-5	0.469579	1.82419	0.247076
pg	pregnant	wocc	six	no	one	pre	-4	3.57931	0.659585	0.309444
pg	pregnant	wocc	six	no	one	pre	-3	0.762865	0.276767	0.338076
pg	pregnant	wocc	six	no	one	pre	-2	0.915629	0.332961	0.294597
pg	pregnant	wocc	six	no	one	pre	-1	3.19913	0.334683	0.383429
pg	pregnant	wocc	six	no	one	trimester1	0	2.87022	0.422641	0.315477
pg	pregnant	wocc	six	no	one	trimester1	1	0.93521	0.36892	0.434509
pg	pregnant	wocc	six	no	one	trimester1	2	2.85927	0.225537	0.159971
pg	pregnant	wocc	six	no	one	trimester1	3	7.48983	0.183485	0.210454
pg	pregnant	wocc	six	no	one	trimester1	4	9.31807	0.396066	0.234637
pg	pregnant	wocc	six	no	one	trimester1	5	15.9852	0.255	0.23947
pg	pregnant	wocc	six	no	one	trimester1	6	51.8585	1.10753	0.300527
pg	pregnant	wocc	six	no	one	trimester1	7	18.499	1.23547	0.194171
pg	pregnant	wocc	six	no	one	trimester1	8	98.897	0.610667	0.247968
pg	pregnant	wocc	six	no	one	trimester1	9	49.1378	1.10474	0.277406
pg	pregnant	wocc	six	no	one	trimester1	10	58.9587	3.92782	0.302776
pg	pregnant	wocc	six	no	one	trimester1	11	67.6587	0.863608	0.22991
pg	pregnant	wocc	six	no	one	trimester1	12	113.396	0.85173	0.475279
pg	pregnant	wocc	six	no	one	trimester1	13	29.6896	0.337006	0.246899
pg	pregnant	wocc	six	no	one	trimester1	14	86.8517	0.214402	0.295696
pg	pregnant	wocc	six	no	one	trimester1	16	28.138	0.181869	0.205754
pg	pregnant	wocc	six	no	one	trimester1	18	65.0883	0.219334	0.216883
pg	pregnant	wocc	six	no	one	trimester1	20	106.924	0.493938	0.324201
pg	pregnant	wocc	six	no	one	trimester1	22	51.9003	0.64753	0.218146
pg	pregnant	wocc	six	no	one	trimester1	24	65.5889	0.209565	0.286916
pg	pregnant	wocc	six	no	one	trimester1	26	86.6289	0.412298	0.238426
pg	pregnant	wocc	six	no	one	trimester1	28	50.8937	1.0232	0.227472
pg	pregnant	wocc	six	no	one	trimester1	30	71.8717	0.472559	0.212716
pg	pregnant	wocc	six	no	one	trimester2	38	115.882	0.660378	0.331311
pg	pregnant	wocc	six	no	one	trimester2	41	64.7322	1.57818	0.311393
pg	pregnant	wocc	six	no	one	trimester2	45	91.4234	0.252681	0.294367
pg	pregnant	wocc	six	no	one	trimester2	48	71.7107	0.513117	0.322528
pg	pregnant	wocc	six	no	one	trimester2	52	61.9226	1.55509	0.234318
pg	pregnant	wocc	six	no	one	trimester2	55	49.8277	0.269489	0.326568
pg	pregnant	wocc	six	no	one	trimester2	59	47.0371	0.416793	0.26195
pg	pregnant	wocc	six	no	one	trimester2	62	19.7538	0.193369	0.129602
pg	pregnant	wocc	six	no	one	trimester3	66	17.5774	0.34973	0.22205
pg	pregnant	wocc	six	no	one	trimester3	69	22.8956	0.696703	0.29909
pg	pregnant	wocc	six	no	one	trimester3	73	21.0267	0.203328	0.292306
pg	pregnant	wocc	six	no	one	trimester3	76	20.0671	0.213849	0.165881
pg	pregnant	wocc	six	no	one	trimester3	80	15.7799	0.939078	0.301957
pg	pregnant	wocc	six	no	one	trimester3	83	10.3034	0.287038	0.202798
pg	pregnant	wocc	six	no	one	trimester3	87	22.663	1.14846	0.226561
pg	pregnant	wocc	six	no	one	trimester3	88	6.42909	0.263666	0.411544
pg	pregnant	wocc	six	no	one	trimester3	89	9.80441	0.283687	0.386188
pg	pregnant	wocc	six	no	one	trimester3	90	12.5514	12.2343	0.332065
pg	pregnant	wocc	six	no	one	trimester3	91	6.42062	2.20671	0.323875
pg	pregnant	wocc	six	no	one	trimester3	92	6.83157	0.475739	0.615189
pg	pregnant	wocc	six	no	one	trimester3	93	5.1114	0.49686	0.43563
pg	pregnant	wocc	seven	no	one	pre	-17	0.733163	0.424258	0.269068
pg	pregnant	wocc	seven	no	one	pre	-16	0.712395	0.630778	0.292144
pg	pregnant	wocc	seven	no	one	pre	-14	1.36576	0.62201	0.184488
pg	pregnant	wocc	seven	no	one	pre	-13	0.916341	0.397991	0.265208
pg	pregnant	wocc	seven	no	one	pre	-12	0.82557	0.648719	0.193189
pg	pregnant	wocc	seven	no	one	pre	-11	0.820159	0.849882	0.173194
pg	pregnant	wocc	seven	no	one	pre	-10	1.29913	0.611221	0.318521
pg	pregnant	wocc	seven	no	one	pre	-9	1.37883	0.840919	0.274492
pg	pregnant	wocc	seven	no	one	pre	-8	0.6751	0.153824	0.228646
pg	pregnant	wocc	seven	no	one	pre	-7	1.64659	0.241167	0.39237
pg	pregnant	wocc	seven	no	one	pre	-6	2.05843	1.05921	0.552582
pg	pregnant	wocc	seven	no	one	pre	-5	2.37078	0.284941	0.850577
pg	pregnant	wocc	seven	no	one	pre	-4	1.42098	0.301062	0.381931
pg	pregnant	wocc	seven	no	one	pre	-3	1.70599	0.164616	0.349237
pg	pregnant	wocc	seven	no	one	pre	-2	1.15839	0.247674	0.319256
pg	pregnant	wocc	seven	no	one	pre	-1	1.44045	0.28705	0.381115
pg	pregnant	wocc	seven	no	one	trimester1	0	0.950707	0.37275	0.21269
pg	pregnant	wocc	seven	no	one	trimester1	1	1.24561	0.290949	0.366514
pg	pregnant	wocc	seven	no	one	trimester1	2	5.12797	0.411364	0.336922
pg	pregnant	wocc	seven	no	one	trimester1	3	1.36431	1.87438	0.27464
pg	pregnant	wocc	seven	no	one	trimester1	4	1.05489	0.319705	0.139581
pg	pregnant	wocc	seven	no	one	trimester1	5	8.23759	1.58673	0.177983
pg	pregnant	wocc	seven	no	one	trimester1	6	15.7002	0.576992	0.44315
pg	pregnant	wocc	seven	no	one	trimester1	7	15.5312	0.279156	0.201487
pg	pregnant	wocc	seven	no	one	trimester1	8	19.3939	0.607426	0.263866
pg	pregnant	wocc	seven	no	one	trimester1	9	27.6066	0.835081	0.210782
pg	pregnant	wocc	seven	no	one	trimester1	10	18.1492	0.340646	0.18907
pg	pregnant	wocc	seven	no	one	trimester1	11	25.2389	0.261086	0.197774
pg	pregnant	wocc	seven	no	one	trimester1	12	25.6459	0.231435	0.184276
pg	pregnant	wocc	seven	no	one	trimester1	13	77.7333	0.915834	0.498561
pg	pregnant	wocc	seven	no	one	trimester1	14	5.2271	1.0981	0.238081
pg	pregnant	wocc	seven	no	one	trimester1	15	21.6613	0.806404	0.22308
pg	pregnant	wocc	seven	no	one	trimester1	16	29.3816	0.241874	0.16477
pg	pregnant	wocc	seven	no	one	trimester1	18	90.4994	2.06529	0.414243
pg	pregnant	wocc	seven	no	one	trimester1	20	16.5668	1.05262	0.182066
pg	pregnant	wocc	seven	no	one	trimester1	22	20.1555	1.19686	0.140692
pg	pregnant	wocc	seven	no	one	trimester1	24	141.033	0.977916	0.772489
pg	pregnant	wocc	seven	no	one	trimester1	26	35.538	0.500309	0.341143
pg	pregnant	wocc	seven	no	one	trimester1	28	22.5199	0.353499	0.244845
pg	pregnant	wocc	seven	no	one	trimester1	30	27.8962	0.491813	0.251801
pg	pregnant	wocc	seven	no	one	trimester2	32	88.876	1.05812	0.466063
pg	pregnant	wocc	seven	no	one	trimester2	34	51.7125	0.435477	0.275246
pg	pregnant	wocc	seven	no	one	trimester2	36	29.1729	0.413245	0.265744
pg	pregnant	wocc	seven	no	one	trimester2	38	43.6324	0.493684	0.357378
pg	pregnant	wocc	seven	no	one	trimester2	40	25.6817	0.699794	0.344073
pg	pregnant	wocc	seven	no	one	trimester2	42	17.8791	0.872767	0.211162
pg	pregnant	wocc	seven	no	one	trimester2	44	29.7959	0.324507	0.254839
pg	pregnant	wocc	seven	no	one	trimester2	46	21.2055	0.418797	0.268122
pg	pregnant	wocc	seven	no	one	trimester2	48	16.6886	0.611319	0.200171
pg	pregnant	wocc	seven	no	one	trimester2	51	92.6722	0.543048	0.612751
pg	pregnant	wocc	seven	no	one	trimester2	55	24.1796	0.338677	0.250593
pg	pregnant	wocc	seven	no	one	trimester2	58	21.8554	0.508203	0.312746
pg	pregnant	wocc	seven	no	one	trimester2	62	89.7253	0.671272	0.661252
pg	pregnant	wocc	seven	no	one	trimester3	65	15.703	1.23229	0.156089
pg	pregnant	wocc	seven	no	one	trimester3	69	18.5022	1.1092	0.220391
pg	pregnant	wocc	seven	no	one	trimester3	72	22.699	0.592027	0.344476
pg	pregnant	wocc	eight	no	four	pre	-16	1.47588	0.259692	0.238295
pg	pregnant	wocc	eight	no	four	pre	-11	0.847627	0.159706	0.254172
pg	pregnant	wocc	eight	no	four	pre	-10	1.94501	0.203071	0.268421
pg	pregnant	wocc	eight	no	four	pre	-9	1.91316	0.298095	0.258171
pg	pregnant	wocc	eight	no	four	pre	-8	0.794165	0.372051	0.243712
pg	pregnant	wocc	eight	no	four	pre	-7	1.50752	0.233723	0.237463
pg	pregnant	wocc	eight	no	four	pre	-6	2.60528	0.345206	0.327379
pg	pregnant	wocc	eight	no	four	pre	-5	2.53436	0.234203	0.262471
pg	pregnant	wocc	eight	no	four	pre	-4	1.13073	0.201072	0.236563
pg	pregnant	wocc	eight	no	four	pre	-3	2.09431	0.418786	0.322493
pg	pregnant	wocc	eight	no	four	pre	-2	2.2728	0.195248	0.264427
pg	pregnant	wocc	eight	no	four	pre	-1	2.54405	0.245203	3.27994
pg	pregnant	wocc	eight	no	four	trimester1	0	9.67272	0.795873	0.163675
pg	pregnant	wocc	eight	no	four	trimester1	1	2.49747	0.372343	0.302364
pg	pregnant	wocc	eight	no	four	trimester1	2	1.2333	0.493944	0.33965
pg	pregnant	wocc	eight	no	four	trimester1	3	1.38483	0.187555	0.101381
pg	pregnant	wocc	eight	no	four	trimester1	4	2.44983	0.534257	0.303578
pg	pregnant	wocc	eight	no	four	trimester1	5	11.2433	0.268564	0.192934
pg	pregnant	wocc	eight	no	four	trimester1	6	17.145	0.277977	0.248784
pg	pregnant	wocc	eight	no	four	trimester1	7	28.5579	0.36901	0.24666
pg	pregnant	wocc	eight	no	four	trimester1	8	19.89	0.18545	0.255618
pg	pregnant	wocc	eight	no	four	trimester1	9	61.354	0.496562	0.295233
pg	pregnant	wocc	eight	no	four	trimester1	10	24.712	0.218926	0.249083
pg	pregnant	wocc	eight	no	four	trimester1	11	29.3485	0.244726	0.227166
pg	pregnant	wocc	eight	no	four	trimester1	12	68.5272	0.420509	0.345211
pg	pregnant	wocc	eight	no	four	trimester1	13	39.0539	0.401479	0.237652
pg	pregnant	wocc	eight	no	four	trimester1	14	31.7434	0.213063	0.333951
pg	pregnant	wocc	eight	no	four	trimester1	15	53.8658	0.397937	0.536495
pg	pregnant	wocc	eight	no	four	trimester1	16	41.9592	0.228554	0.327446
pg	pregnant	wocc	eight	no	four	trimester1	17	57.6457	0.202246	0.28274
pg	pregnant	wocc	eight	no	four	trimester1	18	33.6469	0.204717	0.260309
pg	pregnant	wocc	eight	no	four	trimester1	19	32.3502	0.149858	0.202284
pg	pregnant	wocc	eight	no	four	trimester1	20	18.9641	0.341972	0.112676
pg	pregnant	wocc	eight	no	four	trimester1	21	39.8534	0.144426	0.233649
pg	pregnant	wocc	eight	no	four	trimester1	22	25.7646	0.171688	0.222212
pg	pregnant	wocc	eight	no	four	trimester1	23	43.9069	0.164112	0.280796
pg	pregnant	wocc	eight	no	four	trimester1	24	60.335	0.244147	0.251764
pg	pregnant	wocc	eight	no	four	trimester1	25	54.0455	0.157572	0.214928
pg	pregnant	wocc	eight	no	four	trimester1	26	40.2106	0.221733	0.336581
pg	pregnant	wocc	eight	no	four	trimester1	27	44.3703	0.238011	0.276541
pg	pregnant	wocc	eight	no	four	trimester1	28	57.0694	0.259088	0.319183
pg	pregnant	wocc	eight	no	four	trimester1	29	63.1101	0.199918	0.239925
pg	pregnant	wocc	eight	no	four	trimester1	30	58.6022	0.3252	0.420245
pg	pregnant	wocc	eight	no	four	trimester1	31	77.4614	0.257937	0.32781
pg	pregnant	wocc	eight	no	four	trimester2	32	52.3184	0.30239	0.246485
pg	pregnant	wocc	eight	no	four	trimester2	33	55.9489	0.309578	0.289906
pg	pregnant	wocc	eight	no	four	trimester2	34	97.0029	0.390525	0.456878
pg	pregnant	wocc	eight	no	four	trimester2	35	44.09	0.218861	0.260898
pg	pregnant	wocc	eight	no	four	trimester2	36	41.8325	0.250528	0.278797
pg	pregnant	wocc	eight	no	four	trimester2	37	42.1219	0.232507	0.272585
pg	pregnant	wocc	eight	no	four	trimester2	38	36.4953	0.219116	0.255286
pg	pregnant	wocc	eight	no	four	trimester2	39	18.3268	0.699371	0.210419
pg	pregnant	wocc	eight	no	four	trimester2	40	24.4919	1.01206	0.143685
pg	pregnant	wocc	eight	no	four	trimester2	41	66.7944	0.41029	0.306636
pg	pregnant	wocc	eight	no	four	trimester2	42	52.4984	0.337136	0.396986
pg	pregnant	wocc	eight	no	four	trimester2	43	47.85	0.255847	0.423293
pg	pregnant	wocc	eight	no	four	trimester2	45	26.5248	0.491775	2.00825
pg	pregnant	wocc	eight	no	four	trimester2	46	33.2288	0.219511	0.469679
pg	pregnant	wocc	eight	no	four	trimester2	47	36.0142	0.254368	0.203799
pg	pregnant	wocc	eight	no	four	trimester2	48	32.7344	1.20674	1.65587
pg	pregnant	wocc	eight	no	four	trimester2	49	20.6114	0.459498	1.76498
pg	pregnant	wocc	eight	no	four	trimester2	50	195.122	0.917396	0.417558
pg	pregnant	wocc	eight	no	four	trimester2	51	43.799	0.357482	0.324837
pg	pregnant	wocc	eight	no	four	trimester2	52	28.1395	0.505324	0.445161
pg	pregnant	wocc	eight	no	four	trimester2	53	22.0236	0.25287	0.448849
pg	pregnant	wocc	eight	no	four	trimester2	54	24.8225	0.781401	0.332842
pg	pregnant	wocc	eight	no	four	trimester2	55	29.9987	0.270089	0.433383
pg	pregnant	wocc	eight	no	four	trimester2	56	84.01	1.42408	0.645464
pg	pregnant	wocc	eight	no	four	trimester2	57	23.1371	0.264342	0.633779
pg	pregnant	wocc	eight	no	four	trimester2	58	21.6147	0.260118	0.197103
pg	pregnant	wocc	eight	no	four	trimester2	59	26.74	0.689441	0.573624
pg	pregnant	wocc	eight	no	four	trimester2	60	40.0094	0.386057	0.539137
pg	pregnant	wocc	eight	no	four	trimester2	61	55.9728	0.506882	0.508512
pg	pregnant	wocc	eight	no	four	trimester2	62	24.2411	0.298054	0.366076
pg	pregnant	wocc	eight	no	four	trimester3	63	30.4912	0.36088	0.415668
pg	pregnant	wocc	eight	no	four	trimester3	64	17.7817	0.247237	0.680505
pg	pregnant	wocc	eight	no	four	trimester3	65	50.3586	0.466668	0.344296
pg	pregnant	wocc	eight	no	four	trimester3	66	27.0462	0.985987	0.356391
pg	pregnant	wocc	eight	no	four	trimester3	67	21.802	0.586733	0.277985
pg	pregnant	wocc	eight	no	four	trimester3	68	26.4066	0.298153	0.282191
pg	pregnant	wocc	eight	no	four	trimester3	69	26.4704	0.350559	0.381446
pg	pregnant	wocc	eight	no	four	trimester3	70	30.589	0.259521	0.292873
pg	pregnant	wocc	eight	no	four	trimester3	71	28.4175	0.461081	0.155628
pg	pregnant	wocc	eight	no	four	trimester3	72	25.582	0.329144	0.27039
pg	pregnant	wocc	eight	no	four	trimester3	73	31.6203	0.426999	0.44389
pg	pregnant	wocc	eight	no	four	trimester3	74	29.9937	0.414699	0.184449
pg	pregnant	wocc	eight	no	four	trimester3	75	29.9935	0.327961	0.197275
pg	pregnant	wocc	eight	no	four	trimester3	76	28.4557	0.264261	0.360447
pg	pregnant	wocc	eight	no	four	trimester3	77	34.1952	0.259507	0.323149
pg	pregnant	wocc	eight	no	four	trimester3	78	28.0765	0.290406	0.21638
pg	pregnant	wocc	eight	no	four	trimester3	79	18.0897	0.394548	0.241868
pg	pregnant	wocc	eight	no	four	trimester3	80	26.7033	0.550925	0.304681
pg	pregnant	wocc	eight	no	four	trimester3	81	15.2595	0.253528	0.252773
pg	pregnant	wocc	eight	no	four	trimester3	82	23.5628	0.373035	0.533225
pg	pregnant	wocc	eight	no	four	trimester3	83	38.5879	0.406832	0.211528
pg	pregnant	wocc	eight	no	four	trimester3	84	48.9057	0.382712	0.265465
pg	pregnant	wocc	eight	no	four	trimester3	85	20.5764	0.358214	0.252462
pg	pregnant	wocc	eight	no	four	trimester3	86	20.9571	0.356784	0.471484
pg	pregnant	wocc	eight	no	four	trimester3	87	16.5232	0.488569	0.410768
pg	pregnant	wocc	eight	no	four	trimester3	88	30.4621	0.685708	0.409152
pg	pregnant	wocc	eight	no	four	trimester3	89	9.29657	0.492364	0.524759
pg	pregnant	wocc	eight	no	four	trimester3	91	15.2641	0.813331	0.604116
gl	pregnant	wocc	six	no	four	pre	-21	1.25571	1.10578	0.438574
gl	pregnant	wocc	six	no	four	pre	-20	3.84184	0.424126	2.83758
gl	pregnant	wocc	six	no	four	pre	-19	1.24318	2.02264	0.251735
gl	pregnant	wocc	six	no	four	pre	-18	1.80069	0.557691
gl	pregnant	wocc	six	no	four	pre	-17	2.10935	0.169572	0.225792
gl	pregnant	wocc	six	no	four	pre	-16	2.05208	1.4043	0.186133
gl	pregnant	wocc	six	no	four	pre	-15	2.6289	0.19556	0.202754
gl	pregnant	wocc	six	no	four	pre	-14	3.97647	0.210698	0.167502
gl	pregnant	wocc	six	no	four	pre	-13	6.02023	0.174639	0.20939
gl	pregnant	wocc	six	no	four	pre	-12	0.96763	0.709595	0.129234
gl	pregnant	wocc	six	no	four	pre	-11	5.97379	0.242769	0.310701
gl	pregnant	wocc	six	no	four	pre	-10	6.28493	0.250087	0.293108
gl	pregnant	wocc	six	no	four	pre	-9	5.90758	0.328969	0.217418
gl	pregnant	wocc	six	no	four	pre	-8	6.7457	0.829746	0.369513
gl	pregnant	wocc	six	no	four	pre	-7	10.1485	0.265981	0.405285
gl	pregnant	wocc	six	no	four	pre	-5	6.66332	0.396806	0.289189
gl	pregnant	wocc	six	no	four	pre	-4	7.58304	1.30318	0.382988
gl	pregnant	wocc	six	no	four	pre	-3	8.91231	0.352159	0.406699
gl	pregnant	wocc	six	no	four	pre	-2	9.70987	0.275404	0.434099
gl	pregnant	wocc	six	no	four	pre	-1	5.41323	1.60563	0.371879
gl	pregnant	wocc	six	no	four	trimester1	0	7.08723	0.491505	0.672606
gl	pregnant	wocc	six	no	four	trimester1	1	8.08667	0.367	0.334521
gl	pregnant	wocc	six	no	four	trimester1	2	5.56535	0.799553	0.125304
gl	pregnant	wocc	six	no	four	trimester1	3	5.0489	0.56188	0.208651
gl	pregnant	wocc	six	no	four	trimester1	4	9.92071	0.480236	0.172258
gl	pregnant	wocc	six	no	four	trimester1	5	24.0285	1.33077	0.151173
gl	pregnant	wocc	six	no	four	trimester1	6	22.5885	0.441407	0.17369
gl	pregnant	wocc	six	no	four	trimester1	7	60.317	0.498993	0.452092
gl	pregnant	wocc	six	no	four	trimester1	8	77.4874	4.01819	0.216732
gl	pregnant	wocc	six	no	four	trimester1	9	35.6681	1.4147	0.216966
gl	pregnant	wocc	six	no	four	trimester1	10	13.4453	0.281708	0.253748
gl	pregnant	wocc	six	no	four	trimester1	12	40.0513	0.176408	0.20185
gl	pregnant	wocc	six	no	four	trimester1	15	30.8572	0.0889209	0.180748
gl	pregnant	wocc	six	no	four	trimester1	17	55.5254	0.173151	0.267014
gl	pregnant	wocc	six	no	four	trimester1	19	144.072	0.361661	0.452185
gl	pregnant	wocc	six	no	four	trimester1	22	129.79	0.235395	0.427069
gl	pregnant	wocc	six	no	four	trimester1	27	38.5953	0.130536	0.133533
gl	pregnant	wocc	six	no	four	trimester1	29	90.538	0.319219	0.203108
gl	pregnant	wocc	six	no	four	trimester2	32	95.8851	0.235142	0.303556
gl	pregnant	wocc	six	no	four	trimester2	35	101.033	0.233905	0.384184
gl	pregnant	wocc	six	no	four	trimester2	38	86.6179	0.224767	0.293805
gl	pregnant	wocc	six	no	four	trimester2	41	39.1181	0.154631	0.204746
gl	pregnant	wocc	six	no	four	trimester2	44	86.6357	0.708563	0.312006
gl	pregnant	wocc	six	no	four	trimester2	48	59.6897	0.208363	0.328634
gl	pregnant	wocc	six	no	four	trimester2	50	77.0015	0.2871	0.353782
gl	pregnant	wocc	six	no	four	trimester2	53	52.0862	0.288424	0.252639
gl	pregnant	wocc	six	no	four	trimester2	56	73.3822	0.216847	0.359569
gl	pregnant	wocc	six	no	four	trimester2	59	67.4367	0.224925	0.533088
gl	pregnant	wocc	six	no	four	trimester2	62	91.1227	0.239948	0.400384
gl	pregnant	wocc	six	no	four	trimester3	65	66.2964	0.251234	1.12028
gl	pregnant	wocc	six	no	four	trimester3	69	36.2879	0.310837	0.429212
gl	pregnant	wocc	six	no	four	trimester3	72	44.3713	0.184929	0.561183
gl	pregnant	wocc	six	no	four	trimester3	74	44.5683	0.167492	0.446677
gl	pregnant	wocc	six	no	four	trimester3	77	39.0118	0.174355	0.409358
gl	pregnant	wocc	six	no	four	trimester3	80	43.0425	0.526096	0.933907
gl	pregnant	wocc	six	no	four	trimester3	83	200.249	0.723396	0.702752
gl	pregnant	wocc	six	no	four	trimester3	87	39.7051	0.3787	0.461289
gl	pregnant	wocc	six	no	four	trimester3	88	31.1294	0.233325	1.10983
gl	pregnant	wocc	six	no	four	trimester3	90	43.5797	0.237632	0.854854
gl	pregnant	wocc	six	no	four	trimester3	91	36.7136	0.271798	0.349829
zz	nplpnat	scbi	nine			pre	-21	0.633028	0.557706	0.392881
zz	nplpnat	scbi	nine			pre	-20	0.447215	0.294054	0.182119
zz	nplpnat	scbi	nine			pre	-19	0.645237	0.177045	0.320587
zz	nplpnat	scbi	nine			pre	-17	0.538456	0.794095	0.294571
zz	nplpnat	scbi	nine			pre	-14	1.13409	0.300091	0.413583
zz	nplpnat	scbi	nine			pre	-13	0.439835	0.23862	0.135914
zz	nplpnat	scbi	nine			pre	-12	0.518489	0.207561	0.142619
zz	nplpnat	scbi	nine			pre	-11	0.726362	0.419551	0.301533
zz	nplpnat	scbi	nine			pre	-9	0.996972	0.425491	0.442282
zz	nplpnat	scbi	nine			pre	-7	1.04925	0.332329	0.645128
zz	nplpnat	scbi	nine			pre	-6	0.787338	0.290891	0.41214
zz	nplpnat	scbi	nine			pre	-4	0.859338	0.343862	0.471098
zz	nplpnat	scbi	nine			trimester1	1	1.03878	0.359612	0.975953
zz	nplpnat	scbi	nine			trimester1	2	0.620638	0.446962	0.232132
zz	nplpnat	scbi	nine			trimester1	3	0.777131	0.181753	0.149413
zz	nplpnat	scbi	nine			trimester1	4	0.977591	0.29107	0.251625
zz	nplpnat	scbi	nine			trimester1	5	11.4192	0.351481	0.23428
zz	nplpnat	scbi	nine			trimester1	7	35.7376	0.431109	0.411554
zz	nplpnat	scbi	nine			trimester1	11		0.226387	0.206988
zz	nplpnat	scbi	nine			trimester1	14	22.2329	0.192213	0.228166
zz	nplpnat	scbi	nine			trimester1	18	40.1524	0.209938	0.224867
zz	nplpnat	scbi	nine			trimester1	21	41.664	0.212122	0.316859
zz	nplpnat	scbi	nine			trimester1	22	51.7232	0.351187	0.260645
zz	nplpnat	scbi	nine			trimester1	24	58.421	0.282368	0.232092
zz	nplpnat	scbi	nine			trimester1	26	134.959	0.373914	0.247718
zz	nplpnat	scbi	nine			trimester1	28	79.2557	0.29542	0.281684
zz	nplpnat	scbi	nine			trimester1	30			0.378951
zz	nplpnat	scbi	nine			trimester2	32	58.9922	0.308092	0.402336
zz	nplpnat	scbi	nine			trimester2	35	66.2518	0.4224	0.177288
zz	nplpnat	scbi	nine			trimester2	36	89.7226	0.195851	0.213939
zz	nplpnat	scbi	nine			trimester2	38	86.2059	0.233758	0.2348
zz	nplpnat	scbi	nine			trimester2	42	109.148	0.265454	0.367712
zz	nplpnat	scbi	nine			trimester2	45	38.2195	0.258225	0.207697
zz	nplpnat	scbi	nine			trimester2	46	26.9152	0.313571	0.202822
zz	nplpnat	scbi	nine			trimester2	49	17.9404	0.704759	0.233999
zz	nplpnat	scbi	nine			trimester2	52	19.1176	0.190987	0.259933
zz	nplpnat	scbi	nine			trimester2	53	14.1559	0.175406	0.245982
zz	nplpnat	scbi	nine			trimester2	54	3.64552	0.190069	0.160199
zz	nplpnat	scbi	nine			trimester2	56	12.646	0.248797	0.458219
zz	nplpnat	scbi	nine			trimester2	58	4.38176	0.256049	0.308589
zz	nplpnat	scbi	nine			trimester2	60	3.28156	0.363059	0.395374
zz	nplpnat	scbi	nine			trimester3	63	4.51222	0.465275	0.818278
zz	nplpnat	scbi	nine			trimester3	64	1.73912	0.128774	0.423426
zz	nplpnat	scbi	nine			trimester3	66	1.7778	0.30873	0.457203
zz	nplpnat	scbi	nine			trimester3	68	2.0709	0.239888	0.410899
zz	nplpnat	scbi	nine			trimester3	70	2.3349	0.285603	0.547269
zz	nplpnat	scbi	nine			trimester3	74	0.648457	0.171305	0.288802
zz	nplpnat	scbi	nine			trimester3	77	0.385383	0.485799	0.219524
am	nplpnat	scbi	five			pre	-41	0.889024	0.620582	0.263925
am	nplpnat	scbi	five			pre	-39	0.543958	0.421843	0.212822
am	nplpnat	scbi	five			pre	-37	0.637967	0.617274	0.300543
am	nplpnat	scbi	five			pre	-35	0.607229	0.263921	0.243009
am	nplpnat	scbi	five			pre	-34	0.472	0.527541	0.213898
am	nplpnat	scbi	five			pre	-33	0.612979	0.243267	0.185125
am	nplpnat	scbi	five			pre	-32	0.659926	0.200388	0.179259
am	nplpnat	scbi	five			pre	-31	0.928911	0.334625	0.357653
am	nplpnat	scbi	five			pre	-29	0.649567	0.29058	0.366397
am	nplpnat	scbi	five			pre	-27	0.769797	0.801572	0.419525
am	nplpnat	scbi	five			pre	-26	0.722079	0.289705	0.274983
am	nplpnat	scbi	five			pre	-25	0.976369	0.275197	0.45626
am	nplpnat	scbi	five			pre	-24	0.686702	0.148425	0.207226
am	nplpnat	scbi	five			pre	-23	0.366669	0.112883	0.171627
am	nplpnat	scbi	five			pre	-22	0.360479	0.409693	0.140038
am	nplpnat	scbi	five			pre	-21	0.534603	0.225243	0.238308
am	nplpnat	scbi	five			pre	-20	0.626931	1.18801	0.346275
am	nplpnat	scbi	five			pre	-19	0.550099	0.239686	0.219718
am	nplpnat	scbi	five			pre	-18	0.343368	0.441812	0.169413
am	nplpnat	scbi	five			pre	-16	0.532191	0.4351	0.320496
am	nplpnat	scbi	five			pre	-14	0.984765	0.402238	0.621698
am	nplpnat	scbi	five			pre	-13	1.12266	0.900563	0.664274
am	nplpnat	scbi	five			pre	-12	0.640564	0.176899	0.265264
am	nplpnat	scbi	five			pre	-10	0.541555	0.143186	0.247173
am	nplpnat	scbi	five			pre	-6	0.576211	0.30267	0.275193
am	nplpnat	scbi	five			pre	-5	0.64337	0.15812	0.242288
am	nplpnat	scbi	five			pre	-4	0.625083	0.24854	0.188691
am	nplpnat	scbi	five			pre	-3	0.492195	0.359964	0.511515
am	nplpnat	scbi	five			pre	-2	0.540165	0.463113	0.399046
am	nplpnat	scbi	five			pre	-1	0.402447	0.533896	0.273533
am	nplpnat	scbi	five			trimester1	1	0.785702	0.555549	1.02526
am	nplpnat	scbi	five			trimester1	2	0.711048	0.357815	0.282688
am	nplpnat	scbi	five			trimester1	3	0.90321	0.334195	0.258464
am	nplpnat	scbi	five			trimester1	4	8.93501	0.433032	0.288876
am	nplpnat	scbi	five			trimester1	5	9.28855	0.276906	0.2523
am	nplpnat	scbi	five			trimester1	6	4.58779	0.0768104	0.095801
am	nplpnat	scbi	five			trimester1	8	35.3313	0.116203	0.271284
am	nplpnat	scbi	five			trimester1	9	71.3134	0.23739	0.472609
am	nplpnat	scbi	five			trimester1	10	44.8563	0.582236	0.223001
am	nplpnat	scbi	five			trimester1	12	22.4443	0.413133	0.130586
am	nplpnat	scbi	five			trimester1	13	94.6653	0.202503	0.341214
am	nplpnat	scbi	five			trimester1	15	84.6298	0.243325	0.421878
am	nplpnat	scbi	five			trimester1	16	74.619	0.14769	0.238197
am	nplpnat	scbi	five			trimester1	17	73.3681	0.343197	0.408072
am	nplpnat	scbi	five			trimester1	18	33.2113	0.245303	0.884638
am	nplpnat	scbi	five			trimester1	22	96.6017	0.236299	0.414873
am	nplpnat	scbi	five			trimester1	23	84.9929	0.247541	0.371454
am	nplpnat	scbi	five			trimester1	24	77.6298	0.324351	0.403692
am	nplpnat	scbi	five			trimester1	25	68.3907	0.217261	0.352992
am	nplpnat	scbi	five			trimester1	26	69.226	0.545551	0.305501
am	nplpnat	scbi	five			trimester1	28	80.3409	0.299412	0.833022
am	nplpnat	scbi	five			trimester1	29	85.25	0.319358	0.531689
am	nplpnat	scbi	five			trimester1	30	27.1422	0.433026	0.239741
am	nplpnat	scbi	five			trimester2	31	76.5467	0.240775	0.301199
am	nplpnat	scbi	five			trimester2	32	47.3554	0.347606	0.221466
am	nplpnat	scbi	five			trimester2	36	64.9919	0.791849	0.426649
am	nplpnat	scbi	five			trimester2	37	99.9927	0.24332	0.370732
am	nplpnat	scbi	five			trimester2	40	71.5823	0.294062	0.290778
am	nplpnat	scbi	five			trimester2	44	44.8657	0.117093	0.179094
am	nplpnat	scbi	five			trimester2	45	28.71	0.203433	0.218062
am	nplpnat	scbi	five			trimester2	46	48.5308	0.166974	0.312431
am	nplpnat	scbi	five			trimester2	48	48.4439	0.204707	0.318851
am	nplpnat	scbi	five			trimester2	55	17.3304	0.330582	0.334623
am	nplpnat	scbi	five			trimester2	56	16.4659	0.425325	0.461128
am	nplpnat	scbi	five			trimester2	58	2.82178	1.18094	0.4104
am	nplpnat	scbi	five			trimester2	60	2.09732	0.426551	0.370478
am	nplpnat	scbi	five			trimester3	63	0.836536	0.407484	0.523748
am	nplpnat	scbi	five			trimester3	64	0.715291	0.513837	0.502536
am	nplpnat	scbi	five			trimester3	66	1.33309	0.472976	0.544427
am	nplpnat	scbi	five			trimester3	67	0.542711	0.264735	0.441046
am	nplpnat	scbi	five			trimester3	68	0.494382	0.352233	0.348832
tm	nplpnat	scbi	eleven			trimester1	0	0.479312	0.415158	0.32667
tm	nplpnat	scbi	eleven			trimester1	1	0.661532	0.503762	0.566371
tm	nplpnat	scbi	eleven			trimester1	2	0.486058	1.1724	0.412783
tm	nplpnat	scbi	eleven			trimester1	5	7.63868	0.808858	0.627925
tm	nplpnat	scbi	eleven			trimester1	7	23.6269	0.96791	0.357382
tm	nplpnat	scbi	eleven			trimester1	10	48.9783	0.999429	0.436723
tm	nplpnat	scbi	eleven			trimester1	13	43.5753	0.635927	0.306389
tm	nplpnat	scbi	eleven			trimester1	16	53.1719	0.769173	0.467461
tm	nplpnat	scbi	eleven			trimester1	19	36.0201	1.13436	0.268739
tm	nplpnat	scbi	eleven			trimester1	23	38.706	0.540002	0.442834
tm	nplpnat	scbi	eleven			trimester1	28	35.1166	0.216704	0.545544
tm	nplpnat	scbi	eleven			trimester2	33	37.5849	0.257066	0.69142
tm	nplpnat	scbi	eleven			trimester2	36	59.4606	0.299696	0.375617
tm	nplpnat	scbi	eleven			trimester2	39	17.8781	0.146361	0.417838
tm	nplpnat	scbi	eleven			trimester2	42	54.4731	0.769976	0.573469
tm	nplpnat	scbi	eleven			trimester2	43	30.1525	0.56406	0.421214
tm	nplpnat	scbi	eleven			trimester2	46	30.3295	0.788148	0.272861
tm	nplpnat	scbi	eleven			trimester2	55	8.00325	0.366635	0.298094
tm	nplpnat	scbi	eleven			trimester2	56	1.83159	0.272748	0.201433
tm	nplpnat	scbi	eleven			trimester2	57	8.78515	0.485093	0.539523
tm	nplpnat	scbi	eleven			trimester2	58	1.89258	0.552693
tm	nplpnat	scbi	eleven			trimester2	59	1.73981	0.97324	0.467904
tm	nplpnat	scbi	eleven			trimester2	60	2.40112	0.359899	0.567906
tb	nplpnat	wilds	eight			trimester1	1	0.695552	0.234105	0.48161
tb	nplpnat	wilds	eight			trimester1	3	0.899656	0.210343	0.379663
tb	nplpnat	wilds	eight			trimester1	4	1.07722	0.183797	0.439622
tb	nplpnat	wilds	eight			trimester1	7	12.9655	0.153161	0.352538
tb	nplpnat	wilds	eight			trimester1	8	9.75243	0.153111	0.389
tb	nplpnat	wilds	eight			trimester1	9	17.5678	0.150264	0.341385
tb	nplpnat	wilds	eight			trimester1	11	19.6548	0.174641	0.366759
tb	nplpnat	wilds	eight			trimester1	13	27.108	0.129874	0.232046
tb	nplpnat	wilds	eight			trimester1	15	46.0179	0.217901	0.452187
tb	nplpnat	wilds	eight			trimester1	18	25.3112	0.17328	0.330881
tb	nplpnat	wilds	eight			trimester1	20	24.536	0.503159	0.336257
tb	nplpnat	wilds	eight			trimester1	22	22.9107	0.127345	0.546038
tb	nplpnat	wilds	eight			trimester1	25	35.5497	0.246393	0.268324
tb	nplpnat	wilds	eight			trimester1	29	58.069	0.220074	0.66218
tb	nplpnat	wilds	eight			trimester2	35	25.4368	0.187993	0.463873
tb	nplpnat	wilds	eight			trimester2	37	77.5424	0.404495	0.926742
tb	nplpnat	wilds	eight			trimester2	39	17.3947	0.119159	0.572542
tb	nplpnat	wilds	eight			trimester2	42	22.4394	0.162397	0.407306
tb	nplpnat	wilds	eight			trimester2	45	11.354	0.209671	0.449139
tb	nplpnat	wilds	eight			trimester2	47	11.5602	0.218058	0.514957
tb	nplpnat	wilds	eight			trimester2	50	3.21808	0.211262	0.313194
tb	nplpnat	wilds	eight			trimester2	52	1.11826	0.153417	0.3292
tb	nplpnat	wilds	eight			trimester2	54	3.85427	0.154529	0.240892
tb	nplpnat	wilds	eight			trimester2	56	8.40061	0.598527	0.782889
tb	nplpnat	wilds	eight			trimester2	59	2.21634	0.287472	0.597519
tb	nplpnat	wilds	eight			trimester2	61	1.76786	0.300681	0.435239
tb	nplpnat	wilds	eight			trimester3	63	2.26735	0.326588	0.644162
tb	nplpnat	wilds	eight			trimester3	66	2.5593	0.258504	0.790202
tb	nplpnat	wilds	eight			trimester3	67	1.82804	0.274334	0.456128
nm	nplpnat	wocc	seven			pre	-10	1.75656	0.419813	0.62796
nm	nplpnat	wocc	seven			pre	-9	2.63254	0.352256	0.45799
nm	nplpnat	wocc	seven			pre	-8	0.815202	0.200273	0.295876
nm	nplpnat	wocc	seven			pre	-7	1.20681	0.706259	0.498916
nm	nplpnat	wocc	seven			pre	-6	1.10642	0.224557	0.415026
nm	nplpnat	wocc	seven			pre	-5	0.843387	0.339742	0.739261
nm	nplpnat	wocc	seven			pre	-4	1.71438	0.550746	0.331492
nm	nplpnat	wocc	seven			pre	-3	1.37346	0.215091	0.151388
nm	nplpnat	wocc	seven			pre	-2	1.3256	0.296547	0.347236
nm	nplpnat	wocc	seven			pre	-1	0.959746	0.48322	0.624217
nm	nplpnat	wocc	seven			trimester1	0	1.20122	0.241641	0.268776
nm	nplpnat	wocc	seven			trimester1	2	0.647671	0.294698	0.535952
nm	nplpnat	wocc	seven			trimester1	3	0.398312	0.337525	0.159957
nm	nplpnat	wocc	seven			trimester1	4	4.72002	0.357823	0.292941
nm	nplpnat	wocc	seven			trimester1	5	12.3653	0.240649	0.363735
nm	nplpnat	wocc	seven			trimester1	6	12.2186	0.276471	0.337887
nm	nplpnat	wocc	seven			trimester1	7	11.9016	0.419323	0.470276
nm	nplpnat	wocc	seven			trimester1	8	23.3675	0.197269	0.368141
nm	nplpnat	wocc	seven			trimester1	9	15.8296	0.200231	0.282604
nm	nplpnat	wocc	seven			trimester1	10	33.597	0.243798	0.382331
nm	nplpnat	wocc	seven			trimester1	11	11.761	0.280168	0.234565
nm	nplpnat	wocc	seven			trimester1	12	24.4134	0.473665	0.44948
nm	nplpnat	wocc	seven			trimester1	13	28.124	0.268173	0.317247
nm	nplpnat	wocc	seven			trimester1	14	42.5115	0.276272	0.394591
nm	nplpnat	wocc	seven			trimester1	15	34.5092	0.19328	0.286064
nm	nplpnat	wocc	seven			trimester1	17	50.6528	0.207019	0.333364
nm	nplpnat	wocc	seven			trimester1	19	95.0872	0.329515	0.724177
nm	nplpnat	wocc	seven			trimester1	21	34.419	0.208166	0.33873
nm	nplpnat	wocc	seven			trimester1	23	41.9046	0.406839	0.39246
nm	nplpnat	wocc	seven			trimester1	25	21.9607	0.205286	0.255119
nm	nplpnat	wocc	seven			trimester1	27	83.5504	0.355362	0.60837
nm	nplpnat	wocc	seven			trimester1	31	68.1972	0.261287	0.427252
nm	nplpnat	wocc	seven			trimester2	35	81.7434	0.263928	0.412749
nm	nplpnat	wocc	seven			trimester2	39	55.6107	0.36945	0.584736
nm	nplpnat	wocc	seven			trimester2	43	32.1857	0.273868	0.40396
nm	nplpnat	wocc	seven			trimester2	47	23.439	0.216924	0.265981
nm	nplpnat	wocc	seven			trimester2	51	22.1704	0.343522	0.413963
nm	nplpnat	wocc	seven			trimester2	55	25.6016	0.188215	0.367593
nm	nplpnat	wocc	seven			trimester2	60	22.4666	0.218835	0.530387
nm	nplpnat	wocc	seven			trimester3	63	19.0599	0.244739	0.380764
nm	nplpnat	wocc	seven			trimester3	67	18.0956	0.51136	0.482961
nm	nplpnat	wocc	seven			trimester3	71	21.5449	0.317497	0.545601
nm	nplpnat	wocc	seven			trimester3	75	6.42585	0.16547	0.473142
nm	nplpnat	wocc	seven			trimester3	79	9.52495	0.241108	0.389561
nm	nplpnat	wocc	seven			trimester3	83	12.8087	0.598431	0.69681
nm	nplpnat	wocc	seven			trimester3	87	10.3632	0.256346	0.346558
nm	nplpnat	wocc	seven			trimester3	89	14.8335	0.42112	0.710472
nm	nplpnat	wocc	seven			trimester3	90	2.01886	0.140285	0.268627
nm	nplpnat	wocc	seven			trimester3	91	1.39905	0.16848	0.315036
nm	nplpnat	wocc	seven			trimester3	92	2.2863	0.545783	0.667761
nm	nplpnat	wocc	seven			trimester3	93	2.18013	0.449245	0.808065
nm	nplpnat	wocc	eight			pre	-9	8.4494	0.283926	0.253152
nm	nplpnat	wocc	eight			pre	-8	2.76607	0.480181	0.155911
nm	nplpnat	wocc	eight			pre	-7	3.57681	0.432137	0.258698
nm	nplpnat	wocc	eight			pre	-6	2.70352	0.221195	0.275458
nm	nplpnat	wocc	eight			pre	-5	0.645638	0.325525	0.160913
nm	nplpnat	wocc	eight			pre	-4	3.34767	0.682635	0.145772
nm	nplpnat	wocc	eight			pre	-3	2.66598	0.252767	0.159446
nm	nplpnat	wocc	eight			pre	-2	1.76346	1.05424	0.138429
nm	nplpnat	wocc	eight			pre	-1	23.4784	0.9025	0.181305
nm	nplpnat	wocc	eight			trimester1	0	2.4087	0.679333	0.122352
nm	nplpnat	wocc	eight			trimester1	2	0.282478	0.310441	0.188694
nm	nplpnat	wocc	eight			trimester1	3	2.45094	0.335226	0.191751
nm	nplpnat	wocc	eight			trimester1	4	3.51219	0.288319	0.185723
nm	nplpnat	wocc	eight			trimester1	5	1.65285	0.14382	0.277768
nm	nplpnat	wocc	eight			trimester1	6	19.4091	0.537797	0.373531
nm	nplpnat	wocc	eight			trimester1	8	15.2916	0.195461	0.180356
nm	nplpnat	wocc	eight			trimester1	9	20.841	0.754474	0.149239
nm	nplpnat	wocc	eight			trimester1	10	23.8174	0.543593	0.221066
nm	nplpnat	wocc	eight			trimester1	11	17.6316	0.9744	0.1014
nm	nplpnat	wocc	eight			trimester1	12	25.5701	0.135034	0.171219
nm	nplpnat	wocc	eight			trimester1	13	30.2312	0.221472	0.203081
nm	nplpnat	wocc	eight			trimester1	14	23.7486	0.139655	0.142748
nm	nplpnat	wocc	eight			trimester1	15	27.2362	0.20928	0.201266
nm	nplpnat	wocc	eight			trimester1	16	50.4621	0.246687	0.188179
nm	nplpnat	wocc	eight			trimester1	17	11.0456	0.32608	0.270251
nm	nplpnat	wocc	eight			trimester1	18	28.128	0.174638	0.167441
nm	nplpnat	wocc	eight			trimester1	19	19.3309	1.03805	0.118833
nm	nplpnat	wocc	eight			trimester1	20	25.9349	0.11001	0.128797
nm	nplpnat	wocc	eight			trimester1	21	70.201	0.209484	0.416926
nm	nplpnat	wocc	eight			trimester1	22	35.6002	0.260965	0.220051
nm	nplpnat	wocc	eight			trimester1	23	32.0783	0.128309	0.141865
nm	nplpnat	wocc	eight			trimester1	24	45.5251	0.241914	0.138458
nm	nplpnat	wocc	eight			trimester1	25	36.5273	0.140396	0.140425
nm	nplpnat	wocc	eight			trimester1	26	35.5398	0.155749	0.170232
nm	nplpnat	wocc	eight			trimester1	27	25.2579	0.395219	0.195313
nm	nplpnat	wocc	eight			trimester1	29	39.7637	0.515675	0.177507
nm	nplpnat	wocc	eight			trimester1	30	48.8154	0.35275	0.246496
nm	nplpnat	wocc	eight			trimester2	31	170.12	0.390212	0.341074
nm	nplpnat	wocc	eight			trimester2	32	8.678	0.196684	0.205353
nm	nplpnat	wocc	eight			trimester2	33	48.5294	0.261281	0.26785
nm	nplpnat	wocc	eight			trimester2	34	50.5002	0.24211	0.254477
nm	nplpnat	wocc	eight			trimester2	35	48.7163	0.262411	0.245538
nm	nplpnat	wocc	eight			trimester2	36	47.9978	0.20036	0.38682
nm	nplpnat	wocc	eight			trimester2	37	75.9473	0.362408	0.282365
nm	nplpnat	wocc	eight			trimester2	38	57.2231	0.260584	0.248815
nm	nplpnat	wocc	eight			trimester2	39	71.213	0.309756	0.411076
nm	nplpnat	wocc	eight			trimester2	40	12.4793	0.130346	0.233987
nm	nplpnat	wocc	eight			trimester2	41	42.776	0.215943	0.187204
nm	nplpnat	wocc	eight			trimester2	42	39.0184	0.412414	0.263007
nm	nplpnat	wocc	eight			trimester2	43	39.6524	0.535183	0.186881
nm	nplpnat	wocc	eight			trimester2	44	36.4055	0.170651	0.155698
nm	nplpnat	wocc	eight			trimester2	46	34.2265	0.194287	0.218677
nm	nplpnat	wocc	eight			trimester2	47	26.8859	0.977841	0.181955
nm	nplpnat	wocc	eight			trimester2	48	45.2084	0.226521	0.343869
nm	nplpnat	wocc	eight			trimester2	49	21.2797	0.162703	0.257666
nm	nplpnat	wocc	eight			trimester2	50	21.8361	0.303102	0.211853
nm	nplpnat	wocc	eight			trimester2	51	15.7989	0.333505	0.120301
nm	nplpnat	wocc	eight			trimester2	52	14.3634	0.225627	0.186335
nm	nplpnat	wocc	eight			trimester2	53	9.78841	0.289578	0.13344
nm	nplpnat	wocc	eight			trimester2	54	15.4349	0.293769	0.276163
nm	nplpnat	wocc	eight			trimester2	55	13.8797	0.255432	0.208266
nm	nplpnat	wocc	eight			trimester2	56	11.1873	1.15289	0.217667
nm	nplpnat	wocc	eight			trimester2	57	8.88142	0.246795	0.247798
nm	nplpnat	wocc	eight			trimester2	58	8.86086	0.256503	0.300428
nm	nplpnat	wocc	eight			trimester2	59	12.8301	0.241649	0.336284
nm	nplpnat	wocc	eight			trimester2	60	9.84054	0.39017	0.235245
nm	nplpnat	wocc	eight			trimester2	61	8.05659	0.169794	0.174907
nm	nplpnat	wocc	eight			trimester2	62	4.10075	0.201742	0.276975
nm	nplpnat	wocc	eight			trimester3	63	3.3124	0.26522	0.327103
nm	nplpnat	wocc	eight			trimester3	65	5.30682	0.177753	0.259637
nm	nplpnat	wocc	eight			trimester3	66	11.4269	0.221673	0.474467
nm	nplpnat	wocc	eight			trimester3	67	2.58743	0.369075	0.354562
nm	nplpnat	wocc	eight			trimester3	68	2.10407	0.208869	0.462139
nm	nplpnat	wocc	eight			trimester3	69	8.04388	0.262869	0.477641
nm	nplpnat	wocc	eight			trimester3	70	8.79762	0.440022	0.578505
nm	nplpnat	wocc	eight			trimester3	71	1.45088	0.371917	0.429553
nm	nplpnat	wocc	eight			trimester3	71	1.3861	0.51415	0.439932
nm	nplpnat	wocc	eight			trimester3	72	0.703722	0.492483	0.36133
nm	nplpnat	wocc	eight			trimester3	73	0.708405	0.363912	0.459225
nm	nplpnat	wocc	eight			trimester3	74	1.24735	0.252711	0.375589
nm	nplpnat	wocc	eight			trimester3	75	1.24138	0.329649	0.372776
nm	nplpnat	wocc	eight			trimester3	76	0.615902	0.276905	0.222115
nm	nplpnat	wocc	eight			pre	-21	1.16572	0.292267	0.245949
nm	nplpnat	wocc	eight			pre	-20	1.23728	0.564754	0.247867
nm	nplpnat	wocc	eight			pre	-19	0.556154	0.453223	0.201406
nm	nplpnat	wocc	eight			pre	-18	0.978488	0.317085	0.31763
nm	nplpnat	wocc	eight			pre	-17	1.02995	0.24667	0.134928
nm	nplpnat	wocc	eight			pre	-16	0.930918	2.46623	0.166898
nm	nplpnat	wocc	eight			pre	-15	0.899706	2.50392	0.284406
nm	nplpnat	wocc	eight			pre	-14	1.77814	0.448778	0.389952
nm	nplpnat	wocc	eight			pre	-13	0.885411	0.289809	0.178137
nm	nplpnat	wocc	eight			pre	-12	1.37582	0.387686	0.328255
nm	nplpnat	wocc	eight			pre	-11	0.901781	0.26222	0.30123
nm	nplpnat	wocc	eight			pre	-10	1.53277	0.323595	0.295303
nm	nplpnat	wocc	eight			pre	-9	1.46183	0.292554	0.33181
nm	nplpnat	wocc	eight			pre	-8	2.10953	0.363882	0.20602
nm	nplpnat	wocc	eight			pre	-7	0.809917	0.410959	0.193358
nm	nplpnat	wocc	eight			pre	-6	0.446547	2.40895	0.22442
nm	nplpnat	wocc	eight			pre	-5	0.942542	0.533291	0.217906
nm	nplpnat	wocc	eight			pre	-4	0.623076	1.24114	0.279825
nm	nplpnat	wocc	eight			pre	-3	0.298195		0.141077
nm	nplpnat	wocc	eight			pre	-2	1.40567	0.365519	0.224691
nm	nplpnat	wocc	eight			pre	-1	32.5259	0.79641	0.189862
nm	nplpnat	wocc	eight			trimester1	0	0.914668	0.222123	0.220349
nm	nplpnat	wocc	eight			trimester1	2	1.47983	0.706906	0.304733
nm	nplpnat	wocc	eight			trimester1	3	2.09538	0.415739	0.136519
nm	nplpnat	wocc	eight			trimester1	4	1.04364	0.195165	0.13151
nm	nplpnat	wocc	eight			trimester1	5	3.25947	0.29502	0.65586
nm	nplpnat	wocc	eight			trimester1	6	2.15273	0.355938	0.176853
nm	nplpnat	wocc	eight			trimester1	7	7.35872	0.237337	0.166209
nm	nplpnat	wocc	eight			trimester1	8	7.21624	0.188304	0.189511
nm	nplpnat	wocc	eight			trimester1	9	4.68542	0.195326	0.134161
nm	nplpnat	wocc	eight			trimester1	10	7.75741	1.34529	0.156146
nm	nplpnat	wocc	eight			trimester1	11	9.45895	0.566268	0.186744
nm	nplpnat	wocc	eight			trimester1	12	9.83771	0.202443	0.214848
nm	nplpnat	wocc	eight			trimester1	13	1.50718	0.224381	0.150181
nm	nplpnat	wocc	eight			trimester1	14	10.4106	0.19768	0.207544
nm	nplpnat	wocc	eight			trimester1	15	14.2699	0.283862	0.187286
nm	nplpnat	wocc	eight			trimester1	16	14.3555	0.239608	0.156604
nm	nplpnat	wocc	eight			trimester1	17	14.5954	0.252306	0.213193
nm	nplpnat	wocc	eight			trimester1	18		0.197293	0.174641
nm	nplpnat	wocc	eight			trimester1	20	11.7579	0.230866	0.172634
nm	nplpnat	wocc	eight			trimester1	21	16.7605	0.358901	0.140682
nm	nplpnat	wocc	eight			trimester1	22	11.0336	0.517792	0.170925
nm	nplpnat	wocc	eight			trimester1	23	13.3558	0.224561	0.154224
nm	nplpnat	wocc	eight			trimester1	24	10.7994	0.163459	0.167357
nm	nplpnat	wocc	eight			trimester1	25	9.47192	0.613693	0.133889
nm	nplpnat	wocc	eight			trimester1	26	19.4588	0.365076	0.303422
nm	nplpnat	wocc	eight			trimester1	27	22.5991	0.378907	0.161291
nm	nplpnat	wocc	eight			trimester1	28	9.3472	0.225615	0.250441
nm	nplpnat	wocc	eight			trimester1	30	13.8742	0.178252	0.180854
nm	nplpnat	wocc	eight			trimester1	31	15.0192	0.1809	0.197045
nm	nplpnat	wocc	eight			trimester2	32	42.7944	0.817747	0.232065
nm	nplpnat	wocc	eight			trimester2	33	9.00675	1.09732	0.157628
nm	nplpnat	wocc	eight			trimester2	34	16.729	0.269594	0.307515
nm	nplpnat	wocc	eight			trimester2	35	15.2559	0.595098	0.256036
nm	nplpnat	wocc	eight			trimester2	36	14.4564	0.236739	0.159081
nm	nplpnat	wocc	eight			trimester2	37	10.7047	0.620688	0.140812
nm	nplpnat	wocc	eight			trimester2	38	12.1809	0.166607	0.14328
nm	nplpnat	wocc	eight			trimester2	39	14.8346	0.142684	0.328347
nm	nplpnat	wocc	eight			trimester2	40	15.0992	0.133005	0.137635
nm	nplpnat	wocc	eight			trimester2	41	12.8297	0.176602	0.225739
nm	nplpnat	wocc	eight			trimester2	42	20.6761	0.242762	0.204525
nm	nplpnat	wocc	eight			trimester2	43	14.7889	0.191089	0.214271
nm	nplpnat	wocc	eight			trimester2	44	15.091	0.149314	0.159409
nm	nplpnat	wocc	eight			trimester2	45	10.3664	0.197194	0.222543
nm	nplpnat	wocc	eight			trimester2	46	11.9087	0.559491	0.210733
nm	nplpnat	wocc	eight			trimester2	47	14.864	0.221901	0.220781
nm	nplpnat	wocc	eight			trimester2	48	11.5654	0.216005	0.178148
nm	nplpnat	wocc	eight			trimester2	49	8.01651	0.608018	0.147068
nm	nplpnat	wocc	eight			trimester2	50	10.2214	0.366996	0.244265
nm	nplpnat	wocc	eight			trimester2	51	11.9926	0.299994	0.314727
nm	nplpnat	wocc	eight			trimester2	52	9.5449	0.251565	0.295232
nm	nplpnat	wocc	eight			trimester2	54	9.99257	0.22206	0.36613
nm	nplpnat	wocc	eight			trimester2	55	7.90456	0.23842	0.295715
nm	nplpnat	wocc	eight			trimester2	56	3.63157	0.150282	0.347659
nm	nplpnat	wocc	eight			trimester2	57	2.08558	0.173093	0.151684
nm	nplpnat	wocc	eight			trimester2	58	6.68357	0.252333	0.192804
nm	nplpnat	wocc	eight			trimester2	60	1.29139	0.647733	0.262003
nm	nplpnat	wocc	eight			trimester2	61	0.758053	0.173524	0.174656
nm	nplpnat	wocc	eight			trimester2	62	1.36665	0.209189	0.296374
nm	nplpnat	wocc	eight			trimester3	63	1.47051	0.184392	0.222505
nm	nplpnat	wocc	eight			trimester3	64	0.934003	0.238012	0.202112
nm	nplpnat	wocc	eight			trimester3	65	1.00985	0.212816	0.216482
nm	nplpnat	wocc	eight			trimester3	66	0.724686	0.178897	0.11712
nm	nplpnat	wocc	eight			trimester3	67	26.6153	0.251858	0.181209
nm	nplpnat	wocc	eight			trimester3	68	0.840019	0.164182	0.251035
nm	nplpnat	wocc	eight			trimester3	69	0.601061	0.181801	0.127573
nm	nplpnat	wocc	eight			trimester3	70	0.340926	0.219489	0.155028
nm	nplpnat	wocc	eight			trimester3	71	1.01686	0.20303	0.220871
nm	nplpnat	wocc	eight			trimester3	72	1.14741	0.315443	0.18067
nm	nplpnat	wocc	eight			trimester3	73	1.01008	1.00833	0.164116
nm	nplpnat	wocc	eight			trimester3	74	0.927403	0.330681	0.25114
nm	nplpnat	wocc	eight			trimester3	75	1.93897	1.29981	0.22469
nm	nplpnat	wocc	eight			trimester3	76	1.18532	0.411199	0.215117
nm	nplpnat	wocc	eight			trimester3	77	0.841281	0.227297	0.206501
nm	nplpnat	wocc	eight			trimester3	78	0.450535	0.315819	0.31421
nm	nplpnat	wocc	eight			trimester3	79	0.805908	1.32735	0.227554
nm	nplpnat	wocc	eight			trimester3	80	1.34524	0.264183	0.277218
nm	nplpnat	wocc	eight			trimester3	81	2.60348	0.420006	0.291521
nm	nplpnat	wocc	eight			trimester3	82	0.706563	0.246425	0.151574
nm	nplpnat	wocc	eight			trimester3	83	25.2651	0.309547	0.300258
nm	nplpnat	wocc	eight			trimester3	84	1.83024	0.215487	0.297307
nm	nplpnat	wocc	eight			trimester3	85	1.48674	1.09445	0.293361
nm	nplpnat	wocc	eight			trimester3	86	1.50883	0.605567	0.221804
nm	nplpnat	wocc	eight			trimester3	88	2.03275	0.210039	0.204883
nm	nplpnat	wocc	eight			trimester3	89	33.0322	0.40647	0.354683
nm	nplpnat	wocc	eight			trimester3	90	1.22038	0.32851	0.341024
zz	nplpai	scbi	eight			pre	-165	0.589381	0.281884	0.212458
zz	nplpai	scbi	eight			pre	-163	0.604667	1.89019	0.149028
zz	nplpai	scbi	eight			pre	-161	0.893665	1.15311	0.267735
zz	nplpai	scbi	eight			pre	-159	0.794351	0.171654	0.156717
zz	nplpai	scbi	eight			pre	-157	0.889273	1.05224	0.382037
zz	nplpai	scbi	eight			pre	-155	0.554198	0.195323	0.144018
zz	nplpai	scbi	eight			pre	-153	0.898135	0.257525	0.282389
zz	nplpai	scbi	eight			pre	-151	0.711453	0.349133	0.185466
zz	nplpai	scbi	eight			pre	-148	0.875281	1.9407	0.280697
zz	nplpai	scbi	eight			pre	-146	0.908746	0.366965	0.343311
zz	nplpai	scbi	eight			pre	-144	0.797651	0.336316	0.297769
zz	nplpai	scbi	eight			pre	-143	0.744132	0.244777	0.211958
zz	nplpai	scbi	eight			pre	-141	0.698529	0.625156	0.303952
zz	nplpai	scbi	eight			pre	-139	0.424146	0.478141	0.293122
zz	nplpai	scbi	eight			pre	-137	0.944325	0.261808	0.0880042
zz	nplpai	scbi	eight			pre	-136	1.02059	0.199935	0.195503
zz	nplpai	scbi	eight			pre	-134	0.904634	0.324864	0.381019
zz	nplpai	scbi	eight			pre	-132	0.554716	0.378587	0.299867
zz	nplpai	scbi	eight			pre	-130	0.416505	0.868543	0.220112
zz	nplpai	scbi	eight			pre	-128	0.567901	0.214071	0.316014
zz	nplpai	scbi	eight			pre	-126	0.384303	0.458249	0.148885
zz	nplpai	scbi	eight			pre	-123	0.919303	0.382178	0.405622
zz	nplpai	scbi	eight			pre	-121	0.351997	0.218438	0.143966
zz	nplpai	scbi	eight			pre	-120	0.571138	1.45025	0.23126
zz	nplpai	scbi	eight			pre	-118	0.513934	0.383141	0.187734
zz	nplpai	scbi	eight			pre	-116	0.398375	1.21444	0.200886
zz	nplpai	scbi	eight			pre	-114	0.569624	0.806283	0.191128
zz	nplpai	scbi	eight			pre	-112	0.585952	0.352394	0.228394
zz	nplpai	scbi	eight			pre	-110	0.768535	0.448951	0.29603
zz	nplpai	scbi	eight			pre	-109	0.506016	0.326867	0.198635
zz	nplpai	scbi	eight			pre	-108	0.710903	0.383918	0.233462
zz	nplpai	scbi	eight			pre	-106	0.922065	0.696831	0.234106
zz	nplpai	scbi	eight			pre	-104	0.607967	0.773434	0.29568
zz	nplpai	scbi	eight			pre	-103	0.940842	0.389684	0.337107
zz	nplpai	scbi	eight			pre	-101	0.732916	0.643377	0.336866
zz	nplpai	scbi	eight			pre	-100	0.60089	0.302749	0.311422
zz	nplpai	scbi	eight			pre	-99	0.409843	0.273922	0.180167
zz	nplpai	scbi	eight			pre	-97	0.603525	0.28471	0.230153
zz	nplpai	scbi	eight			pre	-96	0.696098	0.663333	0.271101
zz	nplpai	scbi	eight			pre	-94	0.878693	0.331804	0.350141
zz	nplpai	scbi	eight			pre	-93	0.572274	0.584785	0.258919
zz	nplpai	scbi	eight			pre	-92	0.834931	0.644345	0.300566
zz	nplpai	scbi	eight			pre	-90	0.478513	0.138331	0.213718
zz	nplpai	scbi	eight			pre	-89	0.64333	0.411621	0.23915
zz	nplpai	scbi	eight			pre	-87	0.75899	0.644401	0.269774
zz	nplpai	scbi	eight			pre	-86	0.592743	0.352489	0.183259
zz	nplpai	scbi	eight			pre	-85	0.614455	0.363189	0.217948
zz	nplpai	scbi	eight			pre	-83	0.535222	0.442698	0.287288
zz	nplpai	scbi	eight			pre	-83	0.636997	0.403198	0.267872
zz	nplpai	scbi	eight			pre	-80	0.72687	0.310362	0.21597
zz	nplpai	scbi	eight			pre	-79	0.485959	1.44555	0.202418
zz	nplpai	scbi	eight			pre	-78	0.888255	1.18899	0.23053
zz	nplpai	scbi	eight			pre	-76	0.633133	0.993339	0.316288
zz	nplpai	scbi	eight			pre	-75	0.842304	0.321516	0.237411
zz	nplpai	scbi	eight			pre	-73	0.669543	0.33992	0.316287
zz	nplpai	scbi	eight			pre	-72	0.624928	1.48467	0.187518
zz	nplpai	scbi	eight			pre	-71	0.729869	0.345458	0.4014
zz	nplpai	scbi	eight			pre	-68	0.532895	0.489097	0.231422
zz	nplpai	scbi	eight			pre	-66	0.724678	0.5637	0.289094
zz	nplpai	scbi	eight			pre	-65	0.808689	0.341676	0.150842
zz	nplpai	scbi	eight			pre	-64	0.441722	0.243762	0.205085
zz	nplpai	scbi	eight			pre	-62	0.493484	0.514826	0.208496
zz	nplpai	scbi	eight			pre	-61	0.649188	0.271051	0.194178
zz	nplpai	scbi	eight			pre	-59	0.42105	0.206736	0.14302
zz	nplpai	scbi	eight			pre	-58	0.41422	0.17166	0.0815382
zz	nplpai	scbi	eight			pre	-56	0.22835	0.132633	0.126597
zz	nplpai	scbi	eight			pre	-55	0.524693	0.182129	0.245801
zz	nplpai	scbi	eight			pre	-54	0.696716	0.247702	0.387718
zz	nplpai	scbi	eight			pre	-53	0.828905	0.517505	0.233413
zz	nplpai	scbi	eight			pre	-52	0.547754	0.260908	0.209745
zz	nplpai	scbi	eight			pre	-51	0.752061	0.389463	0.142315
zz	nplpai	scbi	eight			pre	-50	0.368035	0.140958	0.369801
zz	nplpai	scbi	eight			pre	-49	0.615756	0.451436	0.265916
zz	nplpai	scbi	eight			pre	-48	0.691976	0.295211	0.20494
zz	nplpai	scbi	eight			pre	-47	0.416384	0.174914	0.254495
zz	nplpai	scbi	eight			pre	-46	0.815797	0.836981	0.343689
zz	nplpai	scbi	eight			pre	-44	0.399919	0.133137	0.184143
zz	nplpai	scbi	eight			pre	-43	0.464477	0.164419	0.220602
zz	nplpai	scbi	eight			pre	-42	0.6189	0.212041	0.116111
zz	nplpai	scbi	eight			pre	-41	0.469484	0.129207	0.246578
zz	nplpai	scbi	eight			pre	-40	0.619765	0.378449	0.278754
zz	nplpai	scbi	eight			pre	-38	0.921716	1.05737	0.237341
zz	nplpai	scbi	eight			pre	-37	0.581166	0.453141	0.183959
zz	nplpai	scbi	eight			pre	-35	0.619667	0.268615	0.237136
zz	nplpai	scbi	eight			pre	-34	1.25314	0.783624	0.176756
zz	nplpai	scbi	eight			pre	-33	0.507319	0.289515	0.194541
zz	nplpai	scbi	eight			pre	-32	0.636298	0.338203	0.2573
zz	nplpai	scbi	eight			pre	-31	0.730513	2.52686	0.17958
zz	nplpai	scbi	eight			pre	-30	0.49201	0.171497	0.232786
zz	nplpai	scbi	eight			pre	-29	0.64036	0.222689	0.226918
zz	nplpai	scbi	eight			pre	-28	0.760081	0.512392	0.408477
zz	nplpai	scbi	eight			pre	-26	0.651334	0.644245	0.48302
zz	nplpai	scbi	eight			pre	-25	0.595015	0.237147	0.141504
zz	nplpai	scbi	eight			pre	-24	0.824234	0.252	0.151893
zz	nplpai	scbi	eight			pre	-23	0.561432	0.364238	0.206138
zz	nplpai	scbi	eight			pre	-22	0.864854	0.638714	0.218433
zz	nplpai	scbi	eight			pre	-21	0.798893	1.18658	0.277795
zz	nplpai	scbi	eight			pre	-21	0.522936	0.164555	0.165543
zz	nplpai	scbi	eight			pre	-19	0.418647	0.171761	0.174293
zz	nplpai	scbi	eight			pre	-18	0.426148	0.440179	0.188593
zz	nplpai	scbi	eight			pre	-17	0.755148	0.401283	0.316795
zz	nplpai	scbi	eight			pre	-15	0.463528	0.390107	0.224796
zz	nplpai	scbi	eight			pre	-14	0.551386	0.189922	0.170751
zz	nplpai	scbi	eight			pre	-13	0.33039	0.182029	0.14306
zz	nplpai	scbi	eight			pre	-12	0.487295	0.267974	0.278472
zz	nplpai	scbi	eight			pre	-11	0.741168	0.478607	0.398839
zz	nplpai	scbi	eight			pre	-10	0.628134	0.369601	0.313487
zz	nplpai	scbi	eight			pre	-9	0.726367	0.261082	0.254243
zz	nplpai	scbi	eight			pre	-6	0.555846	0.523498	0.383657
zz	nplpai	scbi	eight			pre	-5	0.833725	1.33581	0.468892
zz	nplpai	scbi	eight			pre	-3	0.520032	0.184051	0.430032
zz	nplpai	scbi	eight			pre	-2	0.66313	0.364082	0.40523
zz	nplpai	scbi	eight			pre	-1	0.478354	0.280022	0.319625
zz	nplpai	scbi	eight			trimester1	0	0.591736	0.360182	0.398895
zz	nplpai	scbi	eight			trimester1	1	0.603934	0.605397	0.447243
zz	nplpai	scbi	eight			trimester1	4	10.5626	0.444286	0.448245
zz	nplpai	scbi	eight			trimester1	6	28.971	0.698561	1.50213
zz	nplpai	scbi	eight			trimester1	7	61.6251	0.766087	0.360397
zz	nplpai	scbi	eight			trimester1	9	35.3201	1.05516	0.207529
zz	nplpai	scbi	eight			trimester1	10	55.6052	1.85936	0.362554
zz	nplpai	scbi	eight			trimester1	11	46.7191	0.21407	0.28388
zz	nplpai	scbi	eight			trimester1	12	81.3804	0.687564	0.326731
zz	nplpai	scbi	eight			trimester1	13	84.8957	0.360313	0.19615
zz	nplpai	scbi	eight			trimester1	15	66.7937	0.318138	0.269855
zz	nplpai	scbi	eight			trimester1	16	105.379	0.289565	0.272583
zz	nplpai	scbi	eight			trimester1	17	44.9689	0.168623	0.145317
zz	nplpai	scbi	eight			trimester1	18	65.6341	0.642649	0.391117
zz	nplpai	scbi	eight			trimester1	19	49.1601	0.661	0.286489
zz	nplpai	scbi	eight			trimester1	20	14.063	0.133698	0.0982752
zz	nplpai	scbi	eight			trimester1	22	85.7682	0.373155	0.27554
zz	nplpai	scbi	eight			trimester1	23	56.7584	0.579757	0.403849
zz	nplpai	scbi	eight			trimester1	26	126.831	0.344545	0.290038
zz	nplpai	scbi	eight			trimester1	27	87.0433	1.03917	0.182893
zz	nplpai	scbi	eight			trimester1	29	65.1527	0.734193	0.119574
zz	nplpai	scbi	eight			trimester1	30	132.971	1.30215	0.171354
zz	nplpai	scbi	eight			trimester1	32	137.39	0.558158	0.155906
zz	nplpai	scbi	eight			trimester2	33	126.326	0.325064	0.127903
zz	nplpai	scbi	eight			trimester2	34	159.884	0.854411	0.263302
zz	nplpai	scbi	eight			trimester2	35	112.276	0.51914	0.139806
zz	nplpai	scbi	eight			trimester2	37	89.0373	0.260749	0.0827205
zz	nplpai	scbi	eight			trimester2	39	62.3406	0.370519	0.167967
zz	nplpai	scbi	eight			trimester2	40	52.1718	0.222125	0.251281
zz	nplpai	scbi	eight			trimester2	41	133.563	0.358222	0.332257
zz	nplpai	scbi	eight			trimester2	43	57.5586	0.260394	0.193155
zz	nplpai	scbi	eight			trimester2	44	65.6492	0.142262	0.161714
zz	nplpai	scbi	eight			trimester2	46	46.9188	0.192232	0.169172
zz	nplpai	scbi	eight			trimester2	47	37.4932	0.264701	0.213112
zz	nplpai	scbi	eight			trimester2	48	93.2925	0.203682	0.446166
zz	nplpai	scbi	eight			trimester2	50	44.6148	0.176613	0.199508
zz	nplpai	scbi	eight			trimester2	51	39.6103	0.169849	0.15523
zz	nplpai	scbi	eight			trimester2	52	37.9274	0.176531	0.217224
zz	nplpai	scbi	eight			trimester2	53	40.3963	0.220671	0.157943
zz	nplpai	scbi	eight			trimester2	54	12.2877	0.300246	0.100717
zz	nplpai	scbi	eight			trimester2	55	7.20272	0.13672	0.130632
zz	nplpai	scbi	eight			trimester2	57	9.30308	0.236937	0.288186
zz	nplpai	scbi	eight			trimester2	59	2.15967	0.123085	0.183377
zz	nplpai	scbi	eight			trimester2	60	1.64046	0.190428	0.200715
zz	nplpai	scbi	eight			trimester2	61	0.897257	0.17657	0.210255
zz	nplpai	scbi	eight			trimester2	62	0.939126	0.327989	0.230683
zz	nplpai	scbi	eight			trimester3	65	1.80645	0.288366	0.31494
zz	nplpai	scbi	eight			trimester3	66	2.83036	0.287199	0.523089
zz	nplpai	scbi	eight			trimester3	67		0.968015	0.302023
zz	nplpai	scbi	eight			trimester3	68	0.676394	0.160057	0.152601
zz	nplpai	scbi	eight			trimester3	69	0.316341	0.229236	0.235919
zz	nplpai	scbi	eight			trimester3	70	0.537735	0.285032	0.179124
zz	nplpai	scbi	eight			trimester3	73	0.35307	0.172956	0.173754
zz	nplpai	scbi	eight			trimester3	74	0.454778	1.12757	0.262752
zz	nplpai	scbi	eight			trimester3	75	0.705472	0.532814	0.325201
zz	nplpai	scbi	eight			trimester3	76	0.479882	0.645106	0.22026
zz	nplpai	scbi	eight			trimester3	79	0.505435	0.21055	0.25067
zz	nplpai	scbi	eight			trimester3	80	0.797754	0.102313	0.123994
zz	nplpai	scbi	eight			trimester3	81	0.644363	0.340978	0.350973
zz	nplpai	scbi	eight			trimester3	82	0.677111	0.169483	0.263876
zz	nplpai	scbi	eight			trimester3	83	0.434909	0.18149	0.369659
zz	nplpai	scbi	eight			trimester3	85	0.343182	0.832813	0.25951
zz	nplpai	scbi	eight			trimester3	86	0.39197	0.965392	0.20427
zz	nplpai	scbi	eight			trimester3	87	0.33962	0.0961939	0.0879545
zz	nplpai	scbi	eight			trimester3	88	0.358677	0.143678	0.150754
zz	nplpai	scbi	eight			trimester3	89	0.385419	0.437767	0.170222
zz	nplpai	scbi	eight			trimester3	90	0.52296	0.145327	0.0842788
tm	nplpai	scbi	seven			pre	-43		0.516121	0.267961
tm	nplpai	scbi	seven			pre	-41	1.37227	1.66497	0.193772
tm	nplpai	scbi	seven			pre	-40	1.22584	0.43897
tm	nplpai	scbi	seven			pre	-39	0.528948	1.4888	0.198073
tm	nplpai	scbi	seven			pre	-36		0.477819	0.186383
tm	nplpai	scbi	seven			pre	-34	0.924008	0.464828	0.18673
tm	nplpai	scbi	seven			pre	-33	0.529755	0.702642	0.170334
tm	nplpai	scbi	seven			pre	-31	0.367812	1.28015	0.166302
tm	nplpai	scbi	seven			pre	-29	0.587533	1.52435	0.15868
tm	nplpai	scbi	seven			pre	-27	0.431136	0.915418	0.194228
tm	nplpai	scbi	seven			pre	-26	0.489116	0.70132	0.19134
tm	nplpai	scbi	seven			pre	-25	0.382805	0.499453	0.214322
tm	nplpai	scbi	seven			pre	-24	0.485526	0.218913	0.199672
tm	nplpai	scbi	seven			pre	-20	0.616882	1.71102	0.133147
tm	nplpai	scbi	seven			pre	-19	0.340206	0.572914	0.163371
tm	nplpai	scbi	seven			pre	-15	0.490036	0.245366	0.182724
tm	nplpai	scbi	seven			pre	-13	0.549042	0.513514	0.171124
tm	nplpai	scbi	seven			pre	-12	0.601511	0.457544	0.135146
tm	nplpai	scbi	seven			pre	-11	0.370843	0.225508	0.119544
tm	nplpai	scbi	seven			pre	-10	0.388147	0.660038	0.181681
tm	nplpai	scbi	seven			pre	-7	0.509255	0.255102	0.255616
tm	nplpai	scbi	seven			pre	-6	0.229826	2.56985	0.250652
tm	nplpai	scbi	seven			pre	-4	0.582265	0.602644	0.248315
tm	nplpai	scbi	seven			pre	-3	0.368487	0.55908	0.247001
tm	nplpai	scbi	seven			pre	-1	0.922946	1.57957	0.333355
tm	nplpai	scbi	seven			trimester1	1	0.633683	0.362557	0.253473
tm	nplpai	scbi	seven			trimester1	2		1.9269	0.203168
tm	nplpai	scbi	seven			trimester1	4	1.05763	0.44683	0.244958
tm	nplpai	scbi	seven			trimester1	5	0.905359	0.63271	0.21264
tm	nplpai	scbi	seven			trimester1	7	2.07769	0.710231	0.214343
tm	nplpai	scbi	seven			trimester1	8	1.02699	0.436014	0.210563
tm	nplpai	scbi	seven			trimester1	9	3.14276	0.486306	0.15417
tm	nplpai	scbi	seven			trimester1	10	4.05918	0.269521	0.176421
tm	nplpai	scbi	seven			trimester1	11	3.96961	0.587291	0.31306
tm	nplpai	scbi	seven			trimester1	12	5.41109	0.180812	0.116273
tm	nplpai	scbi	seven			trimester1	13	11.9704	0.33018	0.159781
tm	nplpai	scbi	seven			trimester1	14	7.80326	0.374059	0.140884
tm	nplpai	scbi	seven			trimester1	15	10.4598	0.630598	0.153082
tm	nplpai	scbi	seven			trimester1	16	12.0651	0.292625	0.187288
tm	nplpai	scbi	seven			trimester1	17	10.829	0.261153
tm	nplpai	scbi	seven			trimester1	18	11.7474	0.297637	0.140433
tm	nplpai	scbi	seven			trimester1	19	29.9266	0.473019	0.220687
tm	nplpai	scbi	seven			trimester1	21	6.6858	1.62608	0.150514
tm	nplpai	scbi	seven			trimester1	22	9.34217	0.528933	0.202653
tm	nplpai	scbi	seven			trimester1	23	14.2904	0.411269	0.200533
tm	nplpai	scbi	seven			trimester1	24	8.11286	0.302683	0.169109
tm	nplpai	scbi	seven			trimester1	25	16.2927	0.47339	0.131215
tm	nplpai	scbi	seven			trimester1	26	23.9162	0.298383	0.188794
tm	nplpai	scbi	seven			trimester1	27	29.9412	0.646754	0.236824
tm	nplpai	scbi	seven			trimester1	30	11.7558	1.16256	0.175065
tm	nplpai	scbi	seven			trimester1	31	25.0716	0.229989	0.300092
tm	nplpai	scbi	seven			trimester2	32	9.64445	0.83026	0.136357
tm	nplpai	scbi	seven			trimester2	34	9.95612	0.368731	0.238633
tm	nplpai	scbi	seven			trimester2	36	7.79624	0.278537	0.154115
tm	nplpai	scbi	seven			trimester2	38	14.0783	0.351535	0.239377
tm	nplpai	scbi	seven			trimester2	40	9.43849	0.281478	0.152125
tm	nplpai	scbi	seven			trimester2	41	14.0422	0.402759	0.315063
tm	nplpai	scbi	seven			trimester2	45	8.03585	1.16254	0.118578
tm	nplpai	scbi	seven			trimester2	51	16.6177	0.469428	0.214116
tm	nplpai	scbi	seven			trimester2	53	7.49284	0.434394	0.156798
tm	nplpai	scbi	seven			trimester2	55	10.1146	0.31729	0.174536
tm	nplpai	scbi	seven			trimester2	58	11.8084	0.319638	0.180592
tm	nplpai	scbi	seven			trimester2	60	9.85645	0.376827	0.260531
tm	nplpai	scbi	seven			trimester2	62	4.10486	0.278772	0.132212
tm	nplpai	scbi	seven			trimester3	64	4.10828	0.369069	0.193991
tm	nplpai	scbi	seven			trimester3	67	3.05668	0.283373	0.204258
tm	nplpai	scbi	seven			trimester3	68	3.78236	0.230858	0.204075
tm	nplpai	scbi	seven			trimester3	69	1.97861	0.243478	0.372998
tm	nplpai	scbi	seven			trimester3	72	0.595582	0.864246	0.170578
mp	nplpai	winston	nine			pre	-94	3.18344	0.45617	0.195011
mp	nplpai	winston	nine			pre	-93	4.0864	0.711085	0.708795
mp	nplpai	winston	nine			pre	-92	1.87409	0.350799	0.444288
mp	nplpai	winston	nine			pre	-91	3.84984	0.520967	0.586891
mp	nplpai	winston	nine			pre	-90	3.84362	0.519256	0.974506
mp	nplpai	winston	nine			pre	-87	6.66639	0.704827	0.820654
mp	nplpai	winston	nine			pre	-86	2.74558	0.566215	0.857655
mp	nplpai	winston	nine			pre	-85	5.83442	0.610792	0.831042
mp	nplpai	winston	nine			pre	-84	5.48577	0.810603	0.995322
mp	nplpai	winston	nine			pre	-82	4.99467	0.504906	1.16361
mp	nplpai	winston	nine			pre	-81	3.15868	0.345985	0.39955
mp	nplpai	winston	nine			pre	-80	7.29601	0.809044	0.945976
mp	nplpai	winston	nine			pre	-79	4.73701	0.392166	0.593174
mp	nplpai	winston	nine			pre	-78		0.422563	0.863795
mp	nplpai	winston	nine			pre	-77	3.14041	0.684522	0.875971
mp	nplpai	winston	nine			pre	-76	5.68115	0.644207	0.990958
mp	nplpai	winston	nine			pre	-73	5.41568	0.52119	0.770349
mp	nplpai	winston	nine			pre	-71	4.05328	0.386768	0.631988
mp	nplpai	winston	nine			pre	-70	6.11532	0.755681	0.558665
mp	nplpai	winston	nine			pre	-69	13.8054	0.620296	0.75578
mp	nplpai	winston	nine			pre	-68	4.83142	0.430776	0.749977
mp	nplpai	winston	nine			pre	-66	4.93913	0.773788	0.72058
mp	nplpai	winston	nine			pre	-65	4.57934	0.685153	0.64716
mp	nplpai	winston	nine			pre	-64	3.28505	0.587437	0.661613
mp	nplpai	winston	nine			pre	-63	3.2453	0.746508	0.73954
mp	nplpai	winston	nine			pre	-62	4.80801	0.692592	1.75806
mp	nplpai	winston	nine			pre	-59	4.29396	0.517008	0.773294
mp	nplpai	winston	nine			pre	-58	4.43798	0.560342	0.744751
mp	nplpai	winston	nine			pre	-57	4.0918	0.625588	0.690271
mp	nplpai	winston	nine			pre	-56	6.31177	0.876565	1.00485
mp	nplpai	winston	nine			pre	-55	2.8874	0.418419	0.790392
mp	nplpai	winston	nine			pre	-54	4.2503	0.460298	0.763795
mp	nplpai	winston	nine			pre	-52	3.50672	0.811921	0.843756
mp	nplpai	winston	nine			pre	-51	3.56292	1.03538	1.278
mp	nplpai	winston	nine			pre	-50	0.537316	1.98724	0.847397
mp	nplpai	winston	nine			pre	-49	7.24168	0.951824	1.7379
mp	nplpai	winston	nine			pre	-47	7.45408	0.854702	1.30029
mp	nplpai	winston	nine			pre	-46	5.83095	0.80736	1.67809
mp	nplpai	winston	nine			pre	-45	3.74783	0.320026	0.946591
mp	nplpai	winston	nine			pre	-44	2.88402	0.545173	1.13105
mp	nplpai	winston	nine			pre	-42	2.57034	0.828613	0.806011
mp	nplpai	winston	nine			pre	-41	4.93082	0.718063	1.17756
mp	nplpai	winston	nine			pre	-35	7.55066	1.12506	0.980063
mp	nplpai	winston	nine			pre	-33	2.60205	0.694329	0.461103
mp	nplpai	winston	nine			pre	-31	3.33161	1.06983	0.71936
mp	nplpai	winston	nine			pre	-30	6.40571	0.618806	1.05382
mp	nplpai	winston	nine			pre	-29		0.490785	0.621998
mp	nplpai	winston	nine			pre	-27	0.6516	0.740432	0.938623
mp	nplpai	winston	nine			pre	-26	1.52728	0.265504	0.200136
mp	nplpai	winston	nine			pre	-24		0.499494	0.657017
mp	nplpai	winston	nine			pre	-23	5.05836	0.536042	0.947694
mp	nplpai	winston	nine			pre	-22	2.98464	0.43186	0.747746
mp	nplpai	winston	nine			pre	-21		0.45455	0.667678
mp	nplpai	winston	nine			pre	-20	5.70061	1.16788	1.31653
mp	nplpai	winston	nine			pre	-16	2.8562	0.94811	0.830894
mp	nplpai	winston	nine			pre	-15	4.97914	1.01783	1.04116
mp	nplpai	winston	nine			pre	-14	7.16289	0.950351	1.21165
mp	nplpai	winston	nine			pre	-13	3.20439	0.398315	1.38143
mp	nplpai	winston	nine			pre	-9	2.11417	0.746329	0.953227
mp	nplpai	winston	nine			pre	-8	5.85628	0.629157	1.05889
mp	nplpai	winston	nine			pre	-6	4.6676	0.62053	0.923384
mp	nplpai	winston	nine			pre	-5	3.99371	0.602131	1.20105
mp	nplpai	winston	nine			pre	-2	0.989694	0.523892	0.854159
mp	nplpai	winston	nine			pre	-1	4.2305	0.349852	1.043
mp	nplpai	winston	nine			trimester1	0	2.10283	0.904712	1.4187
mp	nplpai	winston	nine			trimester1	2	1.68063	0.425637	1.7161
mp	nplpai	winston	nine			trimester1	3	2.76461	0.974687	0.832233
mp	nplpai	winston	nine			trimester1	4	4.79262	0.795787	0.90772
mp	nplpai	winston	nine			trimester1	5	3.98732	0.740506	0.285172
mp	nplpai	winston	nine			trimester1	6	19.3413	0.45188	1.07285
mp	nplpai	winston	nine			trimester1	7	10.7134	1.66062	1.31966
mp	nplpai	winston	nine			trimester1	8	39.1982	1.85764	0.783781
mp	nplpai	winston	nine			trimester1	11	32.5494	1.68941	0.132169
mp	nplpai	winston	nine			trimester1	13	35.3619	0.784581	0.208761
mp	nplpai	winston	nine			trimester1	15	39.066	2.25113	0.164826
mp	nplpai	winston	nine			trimester1	18	18.736	0.627156	0.169075
mp	nplpai	winston	nine			trimester1	19	52.0746	0.845857	0.182005
mp	nplpai	winston	nine			trimester1	21	28.416	0.659447	0.163604
mp	nplpai	winston	nine			trimester1	22	50.0027	2.98863	0.408989
mp	nplpai	winston	nine			trimester1	23	49.3805	4.76745	0.672694
mp	nplpai	winston	nine			trimester1	25	69.5868	4.78603	0.439269
mp	nplpai	winston	nine			trimester1	26	32.8813	2.15901	0.137465
mp	nplpai	winston	nine			trimester1	27	64.5005	1.27293	0.648364
mp	nplpai	winston	nine			trimester1	30	95.3632	5.33335	0.583643
mp	nplpai	winston	nine			trimester2	32	31.1132	3.25741	0.216178
mp	nplpai	winston	nine			trimester2	35	44.287	3.62013	0.447835
mp	nplpai	winston	nine			trimester2	37	61.0522	5.18239	0.495016
mp	nplpai	winston	nine			trimester2	39	76.6103	3.97382	0.64245
mp	nplpai	winston	nine			trimester2	40	53.7554	2.10175	0.617678
mp	nplpai	winston	nine			trimester2	44	182.539	2.13896	1.01098
mp	nplpai	winston	nine			trimester2	47	56.4247	0.760557	0.642806
mp	nplpai	winston	nine			trimester2	48	25.9155	0.246972	0.329912
mp	nplpai	winston	nine			trimester2	49	38.1386	2.0746	0.706748
mp	nplpai	winston	nine			trimester2	51	23.961	1.11057	0.580185
mp	nplpai	winston	nine			trimester2	53	15.7698	0.440833	0.622108
mp	nplpai	winston	nine			trimester2	54	21.0704	2.01754	0.777306
mp	nplpai	winston	nine			trimester2	56	3.48095	0.543556	0.655424
mp	nplpai	winston	nine			trimester2	57	1.92475	0.367923	0.405849
mp	nplpai	winston	nine			trimester2	58	2.55433	0.524044	0.281176
mp	nplpai	winston	nine			trimester2	59	2.67998	0.500553	0.462066
mp	nplpai	winston	nine			trimester2	60	2.94638	1.40301	0.635546
mp	nplpai	winston	nine			trimester2	62	1.39211	0.242285	0.188855
mp	nplpai	winston	nine			trimester3	63	1.28212	0.174636	0.152831
mp	nplpai	winston	nine			trimester3	64	1.36879	0.256851	0.195652
mp	nplpai	winston	nine			trimester3	68	1.28787	0.336543	0.207439
mp	nplpai	winston	nine			trimester3	70	1.68996	0.37967	1.00041
mp	nplpai	winston	nine			trimester3	71	1.56833	0.212308	0.239865
mp	nplpai	winston	nine			trimester3	72	1.17643	0.242869	0.257174
mp	nplpai	winston	nine			trimester3	73	1.14331	0.205645	0.213854
mp	nplpai	winston	nine			trimester3	74	1.61064	0.279722	0.223764
mp	nplpai	winston	nine			trimester3	75	2.07004	0.442215	0.963344
mp	nplpai	winston	nine			trimester3	76	1.99707	0.481281	0.849725
mp	nplpai	winston	nine			trimester3	77	1.70549	0.294303	1.06899
mp	nplpai	winston	nine			trimester3	78	1.58882	0.283828	0.502086
mp	nplpai	winston	nine			trimester3	81	0.921903	0.234316	0.246011
mp	nplpai	winston	nine			trimester3	82	1.09983	0.280531
mp	nplpai	winston	nine			trimester3	85	1.27781	1.1158	0.375123
mp	nplpai	winston	nine			trimester3	87	0.762389	0.250307	0.375042
mp	nplpai	winston	nine			trimester3	88	1.9641	0.594892	0.303209
mp	nplpai	winston	nine			trimester3	89	1.44824	0.347336	0.596491
mp	nplpai	winston	nine			trimester3	90	4.19028	0.540896	1.19964
mp	nplpai	winston	nine			trimester3	91	0.748507	0.416914	0.353907
ov	nplpai	scbi	six			pre	-40	1.33275	0.487592
ov	nplpai	scbi	six			pre	-39	0.702666	0.550779	0.417365
ov	nplpai	scbi	six			pre	-38	0.727998	0.448993
ov	nplpai	scbi	six			pre	-37	0.324699	0.237084	0.194954
ov	nplpai	scbi	six			pre	-35	0.997325	0.239835
ov	nplpai	scbi	six			pre	-34	0.583654	0.295448	0.322456
ov	nplpai	scbi	six			pre	-33	0.962722	0.472117	0.267928
ov	nplpai	scbi	six			pre	-31	6.18334	1.07492	0.489183
ov	nplpai	scbi	six			pre	-30	0.334238	0.168098	0.156238
ov	nplpai	scbi	six			pre	-25	1.08234	0.580609	0.386472
ov	nplpai	scbi	six			pre	-23	1.22721	2.35932	0.444746
ov	nplpai	scbi	six			pre	-19	0.840214	0.831453	0.456202
ov	nplpai	scbi	six			pre	-18	0.733001	1.06204	0.320541
ov	nplpai	scbi	six			pre	-17	0.701587	0.445525	0.304348
ov	nplpai	scbi	six			pre	-16	0.96779	0.769358	0.304368
ov	nplpai	scbi	six			pre	-15	0.666539	0.416481	0.302169
ov	nplpai	scbi	six			pre	-12	0.628191	0.248461	0.2784
ov	nplpai	scbi	six			pre	-11	0.541287	0.806273	0.196051
ov	nplpai	scbi	six			pre	-10	0.638893	0.261279	0.280261
ov	nplpai	scbi	six			pre	-9	0.650661	0.42828	0.263682
ov	nplpai	scbi	six			pre	-8	0.608191	0.690395	0.261581
ov	nplpai	scbi	six			pre	-7	1.09374	1.13357	0.411869
ov	nplpai	scbi	six			pre	-6	0.841782	0.332223	0.326166
ov	nplpai	scbi	six			pre	-4	0.587775	0.263651	0.24098
ov	nplpai	scbi	six			pre	-3	0.593738	0.223834	0.265197
ov	nplpai	scbi	six			trimester1	0	1.28062	0.427025	0.984282
ov	nplpai	scbi	six			trimester1	1	0.972433	0.593681	1.46984
ov	nplpai	scbi	six			trimester1	2	2.34548	0.358707	0.407248
ov	nplpai	scbi	six			trimester1	4	5.72624	0.276509	0.221528
ov	nplpai	scbi	six			trimester1	5	10.1089	0.784126	0.209693
ov	nplpai	scbi	six			trimester1	6	26.7843	0.517148	0.266597
ov	nplpai	scbi	six			trimester1	7	38.067	0.899634	0.65335
ov	nplpai	scbi	six			trimester1	9	49.4626	0.228486	0.164668
ov	nplpai	scbi	six			trimester1	11	68.7829	0.457313	0.36855
ov	nplpai	scbi	six			trimester1	12	66.0293	0.399417	0.317267
ov	nplpai	scbi	six			trimester1	13	79.8205	0.233973	0.241346
ov	nplpai	scbi	six			trimester1	15	65.3185	0.722054	0.313051
ov	nplpai	scbi	six			trimester1	16	57.5496	0.836674	0.284832
ov	nplpai	scbi	six			trimester1	17	58.7013	0.750422	0.277562
ov	nplpai	scbi	six			trimester1	22	80.1753	0.366425	0.360557
ov	nplpai	scbi	six			trimester1	23	118.907	0.234614	0.3661
ov	nplpai	scbi	six			trimester1	26	47.4082	0.195294	0.238366
ov	nplpai	scbi	six			trimester1	29	133.662	0.514415	0.350024
ov	nplpai	scbi	six			trimester1	30	105.891	0.217951	0.245283
ov	nplpai	scbi	six			trimester1	31	115.154	0.28049	0.296232
ov	nplpai	scbi	six			trimester2	33	99.2463	0.435294	0.221667
ov	nplpai	scbi	six			trimester2	36	129.53	0.347259	0.356392
ov	nplpai	scbi	six			trimester2	37	48.9402	0.385561	0.246696
ov	nplpai	scbi	six			trimester2	38	58.5428	0.799936	0.304098
ov	nplpai	scbi	six			trimester2	39	36.6569	0.410439	0.238594
ov	nplpai	scbi	six			trimester2	44	25.5381	0.499462	0.245104
ov	nplpai	scbi	six			trimester2	46	17.6206	0.214685	0.285659
ov	nplpai	scbi	six			trimester2	47	5.18813	1.82075	0.210866
ov	nplpai	scbi	six			trimester2	50	10.9186	0.273838	0.286411
ov	nplpai	scbi	six			trimester2	51	7.84202		0.303156
ov	nplpai	scbi	six			trimester2	53	3.40323	0.455436	0.167623
ov	nplpai	scbi	six			trimester2	54	3.84109	0.412742	0.220008
ov	nplpai	scbi	six			trimester2	57	3.06708	0.250989	0.28721
ov	nplpai	scbi	six			trimester2	58	2.79177	0.512422	0.162106
ov	nplpai	scbi	six			trimester2	60	1.1186	0.298958	0.195701
ov	nplpai	scbi	six			trimester3	64	0.602502	0.417471	0.256696
ov	nplpai	scbi	six			trimester3	65	0.696177	0.788044	0.269883
ov	nplpai	scbi	six			trimester3	67	0.803847	0.235637	0.371938
ov	nplpai	scbi	six			trimester3	68	0.957538	0.528146	0.360839
ov	nplpai	scbi	six			trimester3	71	1.42283	0.926512	0.510427
ov	nplpai	scbi	six			trimester3	72	1.14593	0.290538	0.417119
ov	nplpai	scbi	six			trimester3	74	0.854684	0.598357	0.19334
ov	nplpai	scbi	six			trimester3	75	0.878556	0.426616	0.243241
ov	nplpai	scbi	six			trimester3	81	0.541804	1.09231	0.231478
ov	nplpai	scbi	six			trimester3	82	0.624274	1.02627	0.271662
ov	nplpai	scbi	six			trimester3	85	0.985107	0.379997	0.401077
ov	nplpai	scbi	six			trimester3	86	0.440936	0.716914	0.219627
ov	nplpai	scbi	six			trimester3	87	0.526305	0.377508	0.229107
ov	nplpai	scbi	six			trimester3	89	0.86297	0.6835	0.38781
ov	nplpai	scbi	six			trimester3	92	0.678385	1.068	0.332416
ov	nplpai	scbi	seven			trimester1	0	0.528654	0.283658	0.230686
ov	nplpai	scbi	seven			trimester1	1	1.28923	0.354222	0.49871
ov	nplpai	scbi	seven			trimester1	2	0.661873	0.741647	0.25513
ov	nplpai	scbi	seven			trimester1	4	1.68489	0.931968	0.353726
ov	nplpai	scbi	seven			trimester1	5	2.7673	0.67944
ov	nplpai	scbi	seven			trimester1	8	22.8464	0.262628	0.302344
ov	nplpai	scbi	seven			trimester1	12	14.8235	0.264826	0.139484
ov	nplpai	scbi	seven			trimester1	15	44.5897	0.196244	0.425558
ov	nplpai	scbi	seven			trimester1	17	28.0113	0.506989	0.184897
ov	nplpai	scbi	seven			trimester1	19	29.3185	0.291894	0.220893
ov	nplpai	scbi	seven			trimester1	22	20.2392	0.142568	0.259477
ov	nplpai	scbi	seven			trimester1	25	30.4945	0.155224	0.19976
ov	nplpai	scbi	seven			trimester1	28	27.2892	0.407308	0.262179
ov	nplpai	scbi	seven			trimester2	33	28.6313	0.213459	0.196587
ov	nplpai	scbi	seven			trimester2	36	19.9306	0.156017	0.277616
ov	nplpai	scbi	seven			trimester2	38	44.2125	0.300685	0.412688
ov	nplpai	scbi	seven			trimester2	40	16.5536	0.516431	0.25898
ov	nplpai	scbi	seven			trimester2	43	11.5778	0.122652	0.129052
ov	nplpai	scbi	seven			trimester2	46	11.8742	0.24558	0.207373
ov	nplpai	scbi	seven			trimester2	49	8.17691	0.217003	0.158559
ov	nplpai	scbi	seven			trimester2	51	11.8303	0.250954	0.330427
ov	nplpai	scbi	seven			trimester2	53	3.58238	0.384155	0.318886
ov	nplpai	scbi	seven			trimester2	55	5.59075	0.228841	0.32664
ov	nplpai	scbi	seven			trimester2	56	3.43805	0.219962	0.330299
ov	nplpai	scbi	seven			trimester2	58	4.45275	0.253614	0.362817
ov	nplpai	scbi	seven			trimester2	60	0.768056	0.143457	0.317157
ov	nplpai	scbi	seven			trimester2	62	0.713032	0.215415	0.279645
