# Supplementary material for: An Investigation of Ovarian and Adrenal Hormone Activity in Post-Ovulatory Cheetahs (Acinonyx jubatus)
Source: Animals (Basel). 2022 Mar 22;12(7):809. doi: 10.3390/ani12070809 (PMC8996957; doi:10.3390/ani12070809)
Supplement: Supplementary file 1 [file animals-12-00809-s001.zip › Table S2 raw urinary hormone data.xlsx]

## Sheet: Sheet1
individual	condition	ovulatory event number	week	term	day post breeding	urinary progestagen
am	pregnant	1	week1	one	6	6.43571
am	pregnant	1	week2	one	9	12.8
am	pregnant	1	week2	one	11	13.9111
am	pregnant	1	week2	one	13	18.3167
am	pregnant	1	week3	one	15	31.5455
am	pregnant	1	week4	two	22	24.2971
am	pregnant	1	week4	two	26	25.7302
am	pregnant	1	week4	two	27	28.8774
am	pregnant	1	week4	two	28	20.7818
am	pregnant	1	week5	two	31	21.2167
am	pregnant	1	week5	two	34	24.0417
am	pregnant	1	week6	two	39	9.475
am	pregnant	1	week6	two	40	12.0667
am	pregnant	1	week7	three	44	15.3942
am	pregnant	1	week7	three	45	13.208
am	pregnant	1	week7	three	46	9.96235
am	pregnant	1	week7	three	47	12.0386
am	pregnant	1	week8	three	50	11.1333
am	pregnant	1	week8	three	52	17.5442
am	pregnant	1	week8	three	53	17.9529
am	pregnant	1	week8	three	54	12.1583
am	pregnant	1	week9	three	60	14.8947
am	pregnant	1	week10	four	65	10.8108
am	pregnant	2	pre	pre	-5	0.178712
am	pregnant	2	pre	pre	-4	2.2259
am	pregnant	2	pre	pre	-3	0.3585
am	pregnant	2	pre	pre	-2	1.52887
am	pregnant	2	pre	pre	-1	1.46842
am	pregnant	2	week1	one	7	7.99333
am	pregnant	2	week3	one	16	27.0312
am	pregnant	2	week3	one	20	12.5636
am	pregnant	2	week5	two	31	16.896
am	pregnant	2	week5	two	33	15.8909
am	pregnant	2	week5	two	35	14.94
am	pregnant	2	week6	two	36	22.6
am	pregnant	2	week6	two	39	17.2455
am	pregnant	2	week7	three	47	12.8606
am	pregnant	2	week7	three	48	13.5964
am	pregnant	2	week8	three	52	13.5007
am	pregnant	2	week8	three	54	15.37
am	pregnant	2	week10	four	67	14.04
am	pregnant	2	week10	four	69	23.4857
am	pregnant	2	week10	four	70	10.9417
am	pregnant	2	week11	four	75	13.5481
am	pregnant	3	pre	pre	-1	0.439058
am	pregnant	3	week3	one	16	16.3529
am	pregnant	3	week4	two	26	29.1644
am	pregnant	3	week7	three	43	30.0833
am	pregnant	3	week7	three	47	31.0824
am	pregnant	3	week9	three	62	12.5565
am	pregnant	3	week9	three	63	18.4841
am	pregnant	3	week10	four	65	8.48889
am	pregnant	3	week10	four	66	9.62222
am	pregnant	3	week10	four	67	11.1515
am	pregnant	3	week10	four	69	13.5238
am	pregnant	3	week11	four	73	5.13432
am	pregnant	3	week12	four	79	6.13571
am	pregnant	3	week13	five	85	6.90222
al	pregnant	1	pre	pre	-11	0.549787
al	pregnant	1	pre	pre	-10	0.502286
al	pregnant	1	pre	pre	-9	0.286565
al	pregnant	1	pre	pre	-8	0.174
al	pregnant	1	pre	pre	-7	0.314271
al	pregnant	1	pre	pre	-6	0.284
al	pregnant	1	pre	pre	-5	0.441267
al	pregnant	1	pre	pre	-4	0.30729
al	pregnant	1	pre	pre	-3	0.396429
al	pregnant	1	week1	one	1	0.994595
al	pregnant	1	week1	one	4	1.46
al	pregnant	1	week2	one	9	3.84
al	pregnant	1	week3	one	15	7.18824
al	pregnant	1	week4	two	25	11.8095
al	pregnant	1	week6	two	38	10.615
al	pregnant	1	week7	three	47	11.804
al	pregnant	1	week8	three	51	1.86111
al	pregnant	1	week8	three	52	3.875
al	pregnant	1	week8	three	53	5.11111
al	pregnant	1	week8	three	55	6.64286
al	pregnant	1	week8	three	56	4.53846
al	pregnant	1	week9	three	58	4.40909
al	pregnant	1	week10	four	65	3.7
al	pregnant	1	week10	four	67	5.3
al	pregnant	1	week10	four	68	6.92308
al	pregnant	1	week11	four	73	10.5
al	pregnant	1	week13	five	87	4.34273
al	pregnant	2	pre	pre	-6	0.428656
al	pregnant	2	pre	pre	-5	1.26261
al	pregnant	2	pre	pre	-4	0.581045
al	pregnant	2	pre	pre	-3	0.364474
al	pregnant	2	pre	pre	-2	0.3944
al	pregnant	2	pre	pre	-1	0.821739
al	pregnant	2	week1	one	3	1.09524
al	pregnant	2	week1	one	6	1.34273
al	pregnant	2	week4	two	23	9.64615
al	pregnant	2	week4	two	28	6.567
al	pregnant	2	week5	two	29	7.05
al	pregnant	2	week5	two	32	8.01333
al	pregnant	2	week6	two	41	8.025
al	pregnant	2	week7	three	48	3.39462
al	pregnant	2	week8	three	53	5.9375
al	pregnant	2	week8	three	56	5.91429
al	pregnant	2	week9	three	58	8.82778
al	pregnant	2	week9	three	59	3.74894
al	pregnant	2	week10	four	64	5.3108
al	pregnant	2	week11	four	75	3.78095
al	pregnant	2	week12	four	81	5.68205
al	pregnant	2	week13	five	90	4.08074
mt	pregnant	1	pre	pre	-3	0.442162
mt	pregnant	1	pre	pre	-2	0.540188
mt	pregnant	1	pre	pre	-1	0.392308
mt	pregnant	1	week1	one	2	0.389821
mt	pregnant	1	week1	one	3	0.622857
mt	pregnant	1	week1	one	4	0.615
mt	pregnant	1	week1	one	5	0.678929
mt	pregnant	1	week1	one	6	0.972222
mt	pregnant	1	week1	one	7	2.40308
mt	pregnant	1	week2	one	8	2.85429
mt	pregnant	1	week2	one	9	2.79143
mt	pregnant	1	week2	one	10	23.7273
mt	pregnant	1	week2	one	13	5.33
mt	pregnant	1	week3	one	15	15.5214
mt	pregnant	1	week3	one	16	41.3579
mt	pregnant	1	week3	one	17	28.7333
mt	pregnant	1	week3	one	18	10.9161
mt	pregnant	1	week3	one	19	24.2706
mt	pregnant	1	week4	two	24	5.87879
mt	pregnant	1	week4	two	27	7.46875
mt	pregnant	1	week5	two	31	10.22
mt	pregnant	1	week5	two	33	9.68
mt	pregnant	1	week6	two	36	5.88333
mt	pregnant	1	week6	two	37	6.26667
mt	pregnant	1	week6	two	40	2.89
mt	pregnant	1	week7	three	44	7.9125
mt	pregnant	1	week7	three	46	9.83636
mt	pregnant	1	week8	three	50	9.23846
mt	pregnant	1	week8	three	51	3.44424
mt	pregnant	1	week8	three	52	7.29048
mt	pregnant	1	week8	three	55	2.65625
mt	pregnant	1	week9	three	57	3.78571
mt	pregnant	1	week9	three	58	3.83739
mt	pregnant	1	week9	three	59	7.53846
mt	pregnant	1	week9	three	61	3.08111
mt	pregnant	1	week9	three	63	4.8271
mt	pregnant	1	week10	four	64	1.91759
mt	pregnant	1	week10	four	65	3.20696
mt	pregnant	1	week10	four	66	3.09778
mt	pregnant	1	week10	four	68	7.68571
mt	pregnant	1	week10	four	70	2.68828
mt	pregnant	1	week12	four	80	7.45587
mt	pregnant	1	week12	four	83	3.87893
mt	pregnant	1	week13	five	85	5.11867
mt	pregnant	1	week13	five	90	4.87783
mt	pregnant	2	pre	pre	-2	0.256308
mt	pregnant	2	pre	pre	-1	0.308
mt	pregnant	2	week1	one	4	0.35
mt	pregnant	2	week1	one	5	0.862222
mt	pregnant	2	week1	one	6	1.62
mt	pregnant	2	week1	one	7	1.71654
mt	pregnant	2	week2	one	8	2.33
mt	pregnant	2	week2	one	9	3.94657
mt	pregnant	2	week2	one	11	5.15172
mt	pregnant	2	week2	one	13	8.1
mt	pregnant	2	week3	one	16	5.56538
mt	pregnant	2	week3	one	18	5.61154
mt	pregnant	2	week3	one	21	6.45946
mt	pregnant	2	week4	two	25	4.86061
mt	pregnant	2	week6	two	41	6.16242
mt	pregnant	2	week8	three	55	2.96591
mt	pregnant	2	week9	three	57	4.34211
mt	pregnant	2	week10	three	66	5.16045
mt	pregnant	2	week10	three	70	4.19131
mt	pregnant	2	week11	four	73	3.41736
erin	pregnant	1	week5	two	31	7.222
erin	pregnant	1	week7	three	45	30.293
erin	pregnant	1	week7	three	48	8.57
erin	pregnant	1	week8	three	51	6.298
erin	pregnant	1	week8	three	53	5.143
ov	nplp	1	pre	pre	-3	0.169275
ov	nplp	1	pre	pre	-2	0.731487
ov	nplp	1	pre	pre	-1	0.964286
ov	nplp	1	week2	one	13	23.019
ov	nplp	1	week3	one	15	19.2774
ov	nplp	1	week4	two	25	49.9765
ov	nplp	1	week4	two	28	47.914
ov	nplp	1	week7	three	46	12.7391
ov	nplp	1	week8	three	50	1.21833
ov	nplp	1	week8	three	52	1.76667
ov	nplp	2	pre	pre	-5	0.255963
ov	nplp	2	pre	pre	-4	0.2235
ov	nplp	2	pre	pre	-3	0.105881
ov	nplp	2	pre	pre	-2	0.173559
ov	nplp	2	pre	pre	-1	0.3882
ov	nplp	2	week2	one	9	13.375
ov	nplp	2	week3	one	18	13.1257
ov	nplp	2	week3	one	21	8.74074
ov	nplp	2	week5	two	33	16.1333
ov	nplp	2	week6	two	39	11.8462
ov	nplp	2	week6	two	41	8.14286
ov	nplp	2	week7	three	44	12.4444
ov	nplp	2	week7	three	47	3.9
ov	nplp	2	week7	three	48	10.372
ov	nplp	2	week8	three	53	1.86667
ov	nplp	2	week8	three	55	1.48037
ov	nplp	2	week9	three	57	0.530844
ov	nplp	2	week9	three	59	0.485727
tm	nplp	1	week1	one	6	3.37812
tm	nplp	1	week1	one	7	5.25937
tm	nplp	1	week2	one	8	6.17742
tm	nplp	1	week2	one	10	11.4706
tm	nplp	1	week2	one	12	22.5455
tm	nplp	1	week3	one	21	19.6471
tm	nplp	1	week4	two	26	22.3529
tm	nplp	1	week4	two	28	18.0741
tm	nplp	1	week5	two	29	18.0465
tm	nplp	1	week6	two	41	25
tm	nplp	1	week7	three	43	10.64
tm	nplp	1	week7	three	49	15.5455
tm	nplp	1	week8	three	52	3.45
tm	nplp	1	week8	three	54	1.4146
tm	nplp	1	week8	three	55	1.39869
tm	nplp	1	week8	three	56	0.747538
tm	nplp	2	week1	one	4	0.948174
tm	nplp	2	week1	one	7	3.81538
tm	nplp	2	week2	one	12	15.1429
tm	nplp	2	week2	one	14	9.25
tm	nplp	2	week7	three	49	7.25
tm	nplp	2	week9	three	60	1.06923
mt	nplp	3	week1	one	4	0.66618
mt	nplp	3	week1	one	6	1.76965
mt	nplp	3	week1	one	7	3.93039
mt	nplp	3	week2	one	10	7.06227
mt	nplp	3	week8	three	52	2.34495
mt	nplp	3	week8	three	55	1.77279
mt	nplp	3	week9	three	57	1.08433
mt	nplp	3	week9	three	58	1.00162
mt	nplp	3	week9	three	60	0.549579
mt	nplp	3	week9	three	61	0.702625
mt	nplp	4	week1	one	1	0.254964
mt	nplp	4	week1	one	2	0.241685
mt	nplp	4	week1	one	6	2.6803
mt	nplp	4	week1	one	7	1.39174
mt	nplp	4	week2	one	8	3.77341
mt	nplp	4	week8	three	53	2.02794
mt	nplp	4	week8	three	54	2.22843
mt	nplp	4	week8	three	55	1.88011
mt	nplp	4	week8	three	56	1.92533
mt	nplp	4	week9	three	57	1.58153
mt	nplp	4	week9	three	58	1.10606
mt	nplp	4	week9	three	59	1.16593
mt	nplp	4	week9	three	60	1.08737
mt	nplp	4	week9	three	61	0.670182
